# Supplementary material for: 2-Oxo-2H-chromen-4-yl propionate
Source: Acta Crystallogr Sect E Struct Rep Online. 2013 Jun 19;69(Pt 7):o1125–6. doi: 10.1107/S1600536813016358 (PMC3770394; doi:10.1107/S1600536813016358)
Supplement: Supplementary file 1 [file e-69-o1125-sup1.cif]

##############################################################################
#                                                                            #
# This CIF contains the data in a paper accepted for publication in          #
# Acta Crystallographica Section E. It conforms to the requirements of       #
# Notes for Authors for Acta Crystallographica Section E, and has been       #
# peer reviewed under the auspices of the IUCr Commission on Journals.       #
#                                                                            #
# Full details of the Crystallographic Information File format               #
# are given in the paper "The Crystallographic Information File (CIF):       #
# a New Standard Archive File for Crystallography" by S. R. Hall, F. H.      #
# Allen and I. D. Brown [Acta Cryst. (1991), A47, 655-685].                  #
#                                                                            #
# The current version of the core CIF dictionary is obtainable from          #
# ftp://ftp.iucr.org/pub/cif_core.dic.                                       #
#                                                                            #
# Software is freely available for graphical display of the structure(s)     #
# in this CIF. For information consult the CIF software page                 #
# http://www.iucr.org/resources/cif/software.                                #
#                                                                            #
# This file may be used for bona fide research purposes within the           #
# scientific community so long as proper attribution is given to the journal # 
# article from which it was obtained.                                        #
#                                                                            #
##############################################################################
data_I
_audit_creation_method     SHELXL-97
_chemical_name_systematic
;
2-Oxo-2<i>H</i>-chromen-4-yl propionic acid
;
_chemical_name_common     ?
_chemical_formula_moiety     'C12 H10 O4'
_chemical_formula_sum     'C12 H10 O4'
_chemical_formula_iupac     'C12 H10 O4'
_chemical_formula_weight     218.20
_chemical_melting_point_gt     358
_chemical_melting_point_lt     359
_symmetry_cell_setting     orthorhombic
_symmetry_space_group_name_H-M     'P n m a'
_symmetry_space_group_name_hall     '-P 2ac 2n'
loop_
    _symmetry_equiv_pos_as_xyz
    'x, y, z'
    '-x+1/2, -y, z+1/2'
    'x+1/2, -y+1/2, -z+1/2'
    '-x, y+1/2, -z'
    '-x, -y, -z'
    'x-1/2, y, -z-1/2'
    '-x-1/2, y-1/2, z-1/2'
    'x, -y-1/2, z'
_cell_length_a     9.2834(3)
_cell_length_b     6.7081(2)
_cell_length_c     16.8068(6)
_cell_angle_alpha     90.00
_cell_angle_beta     90.00
_cell_angle_gamma     90.00
_cell_volume     1046.63(6)
_cell_formula_units_Z     4
_cell_measurement_reflns_used     8092
_cell_measurement_theta_min     3.27
_cell_measurement_theta_max     28.96
_cell_measurement_temperature     298
_exptl_crystal_description     parallelepiped
_exptl_crystal_colour     colourless
_exptl_crystal_size_max     0.40
_exptl_crystal_size_mid     0.40
_exptl_crystal_size_min     0.20
_exptl_crystal_density_diffrn     1.385
_exptl_crystal_density_meas     ?
_exptl_crystal_density_method     'not measured'
_exptl_crystal_F_000     456
_exptl_absorpt_coefficient_mu     0.105
_exptl_absorpt_correction_type     none
_exptl_absorpt_process_details     ?
_exptl_absorpt_correction_T_min     ?
_exptl_absorpt_correction_T_max     ?
_exptl_special_details     ?
_diffrn_ambient_temperature     298
_diffrn_radiation_type     MoK\a
_diffrn_radiation_wavelength     0.71073
_diffrn_radiation_source     'fine-focus sealed tube'
_diffrn_radiation_monochromator     graphite
_diffrn_measurement_device_type     'Nonius KappaCCD'
_diffrn_measurement_method     '\f and \w scans'
_diffrn_detector_area_resol_mean     ?
_diffrn_reflns_number     8092
_diffrn_reflns_av_R_equivalents     0.037
_diffrn_reflns_av_sigmaI/netI     0.0273
_diffrn_reflns_theta_min     3.27
_diffrn_reflns_theta_max     28.96
_diffrn_reflns_theta_full     27.50
_diffrn_measured_fraction_theta_max     0.952
_diffrn_measured_fraction_theta_full     0.974
_diffrn_reflns_limit_h_min     -12
_diffrn_reflns_limit_h_max     12
_diffrn_reflns_limit_k_min     -8
_diffrn_reflns_limit_k_max     8
_diffrn_reflns_limit_l_min     -22
_diffrn_reflns_limit_l_max     22
_diffrn_standards_number     ?
_diffrn_standards_interval_count     ?
_diffrn_standards_interval_time     ?
_diffrn_standards_decay_%     ?
_refine_special_details
;
Refinement of <i>F</i>^2^ against ALL reflections. The weighted <i>R</i>-factor
<i>wR</i> and goodness of fit <i>S</i> are based on <i>F</i>^2^, conventional
<i>R</i>-factors <i>R</i> are based on <i>F</i>, with <i>F</i> set to zero for
negative <i>F</i>^2^. The threshold expression of <i>F</i>^2^ >
2\s(<i>F</i>^2^) is used only for calculating <i>R</i>-factors(gt) <i>etc</i>.
and is not relevant to the choice of reflections for refinement.
<i>R</i>-factors based on <i>F</i>^2^ are statistically about twice as large
as those based on <i>F</i>, and <i>R</i>- factors based on ALL data will be
even larger.
The <i>DENZO</i> image processing package used during process data may have
problems with certain strong reflections. These reflections are often excluded
from the data set to result in _diffrn_measured_fraction_theta_full Low (0.974
in our nvestigation study). However, it presents no problem in the refinement
since the data-to-parameter ratio is superior to 10.
In the initial refinement, extinction correction (EXTI) has been applied
because <i>SHELXL</i> has suggested it; but in the last cycles of the
refinement, the EXTI instruction has been removed because of <i>PLATON
checkCIF</i> reports mentioning extinction parameter within range (2.20 \s).
The non H atoms lie in the miror plane at <i>y</i> = 1/4. Therefore the
<i>U^ij^</i> constraints (U~12~ = U~23~ = 0) generated automatically by
<i>SHELXL</i> for this special positions (<i>x</i>, 1/4, <i>z</i>) in the
space group <i>Pnma</i> is responsible for the elongated thermal ellipsoids in
the [010] direction causing a large U~3~/U~1~ ratio for the average U(i,j)
tensor (2.4).
The low <i>U</i>~eq~ as compared to neighbors for atom C10 may be caused by the
carbonyl bond in which the oxygen atom vibrates more than the carbon atom
(Braga & Koetzle, 1988). Moreover, the decrease of <i>U</i>~eq~ from C12 to
C10 of the propanoate substituent originates from the minor unresolved
disordered H atoms bonded to the non disordered carbon atom C12 (split H
atoms) revealed by manual inspection of <i>PLATON</i> (Spek, 2009) may partly
justify this low <i>U~eq~</i> of C10.
;
_reflns_number_total     1431
_reflns_number_gt     1155
_reflns_threshold_expression     I>2\s(I)
_refine_ls_structure_factor_coef     Fsqd
_refine_ls_matrix_type     full
_refine_ls_R_factor_all     0.0718
_refine_ls_R_factor_gt     0.0561
_refine_ls_wR_factor_gt     0.1333
_refine_ls_wR_factor_ref     0.1459
_refine_ls_goodness_of_fit_ref     1.056
_refine_ls_restrained_S_all     1.056
_refine_ls_number_reflns     1431
_refine_ls_number_parameters     98
_refine_ls_number_restraints     0
_refine_ls_number_constraints     88
_refine_ls_hydrogen_treatment     constr
_refine_ls_weighting_scheme     calc
_refine_ls_weighting_details
         'calc w=1/[\s^2^(Fo^2^)+(0.0589P)^2^+0.3235P] where P=(Fo^2^+2Fc^2^)/3'
_atom_sites_solution_hydrogens     geom
_atom_sites_solution_primary     direct
_atom_sites_solution_secondary     difmap
_refine_ls_shift/su_max     0.000
_refine_ls_shift/su_mean     0.000
_refine_diff_density_max     0.238
_refine_diff_density_min     -0.156
_refine_ls_extinction_method     none
_refine_ls_extinction_coef     ?
loop_
    _atom_type_symbol
    _atom_type_description
    _atom_type_scat_dispersion_real
    _atom_type_scat_dispersion_imag
    _atom_type_scat_source
    'C' 'C' 0.0033 0.0016
                         'International Tables Vol C Tables 4.2.6.8 and 6.1.1.4'
    'H' 'H' 0.0000 0.0000
                         'International Tables Vol C Tables 4.2.6.8 and 6.1.1.4'
    'O' 'O' 0.0106 0.0060
                         'International Tables Vol C Tables 4.2.6.8 and 6.1.1.4'
_computing_data_collection     'COLLECT (Hooft, 1998)'
_computing_cell_refinement     'DENZO/SCALEPACK (Otwinowski & Minor, 1997)'
_computing_data_reduction     'DENZO/SCALEPACK (Otwinowski & Minor, 1997)'
_computing_structure_solution     'SIR2004 (Burla <i>et al.</i>, 2005)'
_computing_structure_refinement     'SHELXL97 (Sheldrick, 2008)'
_computing_molecular_graphics     'PLATON (Spek, 2009)'
_computing_publication_material
                            'publCIF (Westrip, 2010) and WinGX (Farrugia, 2012)'
loop_
    _atom_site_type_symbol
    _atom_site_label
    _atom_site_fract_x
    _atom_site_fract_y
    _atom_site_fract_z
    _atom_site_U_iso_or_equiv
    _atom_site_adp_type
    _atom_site_calc_flag
    _atom_site_refinement_flags
    _atom_site_occupancy
    _atom_site_symmetry_multiplicity
    _atom_site_disorder_assembly
    _atom_site_disorder_group
    O O3 0.06438(15) 0.2500 0.59531(8) 0.0595(5) Uani d S 1 2 A 1
    O O1 -0.01804(18) 0.2500 0.35401(8) 0.0607(5) Uani d S 1 2 A 1
    C C4 0.1469(2) 0.2500 0.46462(11) 0.0434(4) Uani d S 1 2 A 1
    C C3 0.0233(2) 0.2500 0.51696(10) 0.0428(4) Uani d S 1 2 A 1
    C C2 -0.1113(2) 0.2500 0.48839(12) 0.0481(5) Uani d S 1 2 A 1
    H H2 -0.1890 0.2500 0.5233 0.058 Uiso calc SR 1 2 A 1
    C C10 -0.0290(2) 0.2500 0.65979(11) 0.0460(5) Uani d S 1 2 A 1
    C C5 0.1204(2) 0.2500 0.38352(12) 0.0461(5) Uani d S 1 2 A 1
    O O4 -0.15508(17) 0.2500 0.65323(9) 0.0695(5) Uani d S 1 2 A 1
    C C11 0.0580(2) 0.2500 0.73405(11) 0.0616(7) Uani d S 1 2 A 1
    H H11A 0.1197 0.3668 0.7343 0.074 Uiso calc PR 0.50 1 A 1
    H H11B 0.1197 0.1332 0.7343 0.074 Uiso calc PR 0.50 1 A 1
    C C9 0.2892(2) 0.2500 0.49029(13) 0.0633(7) Uani d S 1 2 A 1
    H H9 0.3096 0.2500 0.5445 0.076 Uiso calc SR 1 2 A 1
    O O2 -0.25262(19) 0.2500 0.37225(11) 0.0921(8) Uani d S 1 2 A 1
    C C1 -0.1362(2) 0.2500 0.40383(13) 0.0579(6) Uani d S 1 2 A 1
    C C8 0.4004(3) 0.2500 0.43576(16) 0.0765(9) Uani d S 1 2 A 1
    H H8 0.4954 0.2500 0.4532 0.092 Uiso calc SR 1 2 A 1
    C C12 -0.0325(3) 0.2500 0.80905(13) 0.0723(8) Uani d S 1 2 A 1
    H H12A -0.0996 0.1412 0.8072 0.108 Uiso calc PR 0.50 1 A 1
    H H12B -0.0842 0.3735 0.8129 0.108 Uiso calc PR 0.50 1 A 1
    H H12C 0.0290 0.2352 0.8546 0.108 Uiso calc PR 0.50 1 A 1
    C C6 0.2310(3) 0.2500 0.32839(13) 0.0603(6) Uani d S 1 2 A 1
    H H6 0.2111 0.2500 0.2742 0.072 Uiso calc SR 1 2 A 1
    C C7 0.3703(3) 0.2500 0.35516(15) 0.0687(7) Uani d S 1 2 A 1
    H H7 0.4457 0.2500 0.3187 0.082 Uiso calc SR 1 2 A 1
loop_
    _atom_site_aniso_label
    _atom_site_aniso_U_11
    _atom_site_aniso_U_22
    _atom_site_aniso_U_33
    _atom_site_aniso_U_12
    _atom_site_aniso_U_13
    _atom_site_aniso_U_23
    O3 0.0399(8) 0.1082(14) 0.0304(7) 0.000 0.0025(5) 0.000
    O1 0.0549(9) 0.0936(12) 0.0336(7) 0.000 -0.0011(6) 0.000
    C4 0.0423(10) 0.0528(11) 0.0351(9) 0.000 0.0050(7) 0.000
    C3 0.0420(10) 0.0554(11) 0.0311(8) 0.000 0.0007(7) 0.000
    C2 0.0401(10) 0.0665(13) 0.0376(9) 0.000 0.0013(7) 0.000
    C10 0.0409(10) 0.0616(12) 0.0354(9) 0.000 0.0062(7) 0.000
    C5 0.0485(11) 0.0532(11) 0.0368(9) 0.000 0.0036(8) 0.000
    O4 0.0419(8) 0.1227(16) 0.0439(8) 0.000 0.0053(6) 0.000
    C11 0.0468(12) 0.1050(19) 0.0331(10) 0.000 0.0013(8) 0.000
    C9 0.0432(11) 0.104(2) 0.0432(10) 0.000 0.0039(9) 0.000
    O2 0.0540(10) 0.173(2) 0.0496(9) 0.000 -0.0147(8) 0.000
    C1 0.0493(12) 0.0841(16) 0.0402(10) 0.000 -0.0031(9) 0.000
    C8 0.0440(12) 0.126(3) 0.0589(15) 0.000 0.0111(10) 0.000
    C12 0.0577(14) 0.123(2) 0.0363(10) 0.000 0.0053(9) 0.000
    C6 0.0654(14) 0.0757(16) 0.0397(10) 0.000 0.0133(10) 0.000
    C7 0.0603(14) 0.0908(18) 0.0550(13) 0.000 0.0232(11) 0.000
_geom_special_details
;
All s.u.'s (except the s.u. in the dihedral angle between two l.s. planes) are
estimated using the full covariance matrix. The cell s.u.'s are taken into
account individually in the estimation of s.u.'s in distances, angles and
torsion angles; correlations between s.u.'s in cell parameters are only used
when they are defined by crystal symmetry. An approximate (isotropic)
treatment of cell s.u.'s is used for estimating s.u.'s involving l.s. planes.
;
loop_
    _geom_bond_atom_site_label_1
    _geom_bond_atom_site_label_2
    _geom_bond_site_symmetry_2
    _geom_bond_distance
    _geom_bond_publ_flag
    O3 C3 . 1.371(2) ?
    O3 C10 . 1.388(2) ?
    O1 C5 . 1.378(3) ?
    O1 C1 . 1.380(3) ?
    C4 C5 . 1.385(3) ?
    C4 C9 . 1.390(3) ?
    C4 C3 . 1.446(3) ?
    C3 C2 . 1.339(3) ?
    C2 C1 . 1.440(3) ?
    C2 H2 . 0.9300 ?
    C10 O4 . 1.176(3) ?
    C10 C11 . 1.487(3) ?
    C5 C6 . 1.383(3) ?
    C11 C12 . 1.515(3) ?
    C11 H11A . 0.9700 ?
    C11 H11B . 0.9700 ?
    C9 C8 . 1.380(3) ?
    C9 H9 . 0.9300 ?
    O2 C1 . 1.204(3) ?
    C8 C7 . 1.383(4) ?
    C8 H8 . 0.9300 ?
    C12 H12A . 0.9600 ?
    C12 H12B . 0.9600 ?
    C12 H12C . 0.9600 ?
    C6 C7 . 1.370(4) ?
    C6 H6 . 0.9300 ?
    C7 H7 . 0.9300 ?
loop_
    _geom_angle_atom_site_label_1
    _geom_angle_atom_site_label_2
    _geom_angle_atom_site_label_3
    _geom_angle_site_symmetry_1
    _geom_angle_site_symmetry_3
    _geom_angle
    _geom_angle_publ_flag
    C3 O3 C10 . . 125.20(15) ?
    C5 O1 C1 . . 121.52(16) ?
    C5 C4 C9 . . 118.32(18) ?
    C5 C4 C3 . . 117.24(17) ?
    C9 C4 C3 . . 124.44(18) ?
    C2 C3 O3 . . 127.17(17) ?
    C2 C3 C4 . . 121.50(17) ?
    O3 C3 C4 . . 111.33(16) ?
    C3 C2 C1 . . 120.26(18) ?
    C3 C2 H2 . . 119.9 ?
    C1 C2 H2 . . 119.9 ?
    O4 C10 O3 . . 123.27(18) ?
    O4 C10 C11 . . 128.30(18) ?
    O3 C10 C11 . . 108.43(16) ?
    O1 C5 C6 . . 116.82(19) ?
    O1 C5 C4 . . 121.34(18) ?
    C6 C5 C4 . . 121.8(2) ?
    C10 C11 C12 . . 113.39(19) ?
    C10 C11 H11A . . 108.9 ?
    C12 C11 H11A . . 108.9 ?
    C10 C11 H11B . . 108.9 ?
    C12 C11 H11B . . 108.9 ?
    H11A C11 H11B . . 107.7 ?
    C8 C9 C4 . . 120.3(2) ?
    C8 C9 H9 . . 119.9 ?
    C4 C9 H9 . . 119.9 ?
    O2 C1 O1 . . 116.48(19) ?
    O2 C1 C2 . . 125.4(2) ?
    O1 C1 C2 . . 118.13(18) ?
    C9 C8 C7 . . 120.0(2) ?
    C9 C8 H8 . . 120.0 ?
    C7 C8 H8 . . 120.0 ?
    C7 C6 C5 . . 118.8(2) ?
    C7 C6 H6 . . 120.6 ?
    C5 C6 H6 . . 120.6 ?
    C6 C7 C8 . . 120.8(2) ?
    C6 C7 H7 . . 119.6 ?
    C8 C7 H7 . . 119.6 ?
loop_
    _geom_torsion_atom_site_label_1
    _geom_torsion_atom_site_label_2
    _geom_torsion_atom_site_label_3
    _geom_torsion_atom_site_label_4
    _geom_torsion_site_symmetry_1
    _geom_torsion_site_symmetry_2
    _geom_torsion_site_symmetry_3
    _geom_torsion_site_symmetry_4
    _geom_torsion
    _geom_torsion_publ_flag
    C10 O3 C3 C2 . . . . 0.0 ?
    C10 O3 C3 C4 . . . . 180.0 ?
    C5 C4 C3 C2 . . . . 0.0 ?
    C9 C4 C3 C2 . . . . 180.0 ?
    C5 C4 C3 O3 . . . . 180.0 ?
    C9 C4 C3 O3 . . . . 0.0 ?
    O3 C3 C2 C1 . . . . 180.0 ?
    C4 C3 C2 C1 . . . . 0.0 ?
    C3 O3 C10 O4 . . . . 0.0 ?
    C3 O3 C10 C11 . . . . 180.0 ?
    C1 O1 C5 C6 . . . . 180.0 ?
    C1 O1 C5 C4 . . . . 0.0 ?
    C9 C4 C5 O1 . . . . 180.0 ?
    C3 C4 C5 O1 . . . . 0.0 ?
    C9 C4 C5 C6 . . . . 0.0 ?
    C3 C4 C5 C6 . . . . 180.0 ?
    O4 C10 C11 C12 . . . . 0.0 ?
    O3 C10 C11 C12 . . . . 180.0 ?
    C5 C4 C9 C8 . . . . 0.0 ?
    C3 C4 C9 C8 . . . . 180.0 ?
    C5 O1 C1 O2 . . . . 180.0 ?
    C5 O1 C1 C2 . . . . 0.0 ?
    C3 C2 C1 O2 . . . . 180.0 ?
    C3 C2 C1 O1 . . . . 0.0 ?
    C4 C9 C8 C7 . . . . 0.0 ?
    O1 C5 C6 C7 . . . . 180.0 ?
    C4 C5 C6 C7 . . . . 0.0 ?
    C5 C6 C7 C8 . . . . 0.0 ?
    C9 C8 C7 C6 . . . . 0.0 ?
loop_
    _geom_hbond_atom_site_label_D
    _geom_hbond_atom_site_label_H
    _geom_hbond_atom_site_label_A
    _geom_hbond_site_symmetry_A
    _geom_hbond_distance_DH
    _geom_hbond_distance_HA
    _geom_hbond_distance_DA
    _geom_hbond_angle_DHA
    C2 H2 O4 . 0.93 2.21 2.800(3) 120.9
    C6 H6 O2 6_656 0.93 2.48 3.376(3) 160.8
    C8 H8 O2 1_655 0.93 2.71 3.394(3) 131.4
_iucr_refine_instructions_details
;
TITL couma6 in Pnma
CELL  0.71073   9.2834   6.7081  16.8068   90.000   90.000   90.000
ZERR     4.00   0.0003   0.0002   0.0006    0.000    0.000    0.000
LATT   1
SYMM  1/2 - X, - Y, 1/2 + Z
SYMM  1/2 + X, 1/2 - Y, 1/2 - Z
SYMM  - X, 1/2 + Y, - Z
SFAC  C    H    O
UNIT  48   40   16
MERG   2
OMIT     7   0   4
OMIT     7   2   4
OMIT     4   1   1
OMIT     1   0   1
OMIT     0   0   2
HTAB  C2  O4
HTAB  C6  O2_$1
EQIV  $1  1/2+x, y, 1/2-z
HTAB  C8  O2_$2
EQIV  $2  1+x, y, z
MORE  3
FMAP   2
PLAN   25
SIZE     0.20   0.40   0.40
ACTA  55
BOND   $H
CONF
LIST   4
L.S.  10
TEMP    25.00
WGHT    0.058900    0.323500
FVAR       8.36194
O3    3    0.064376    0.250000    0.595306    10.50000    0.03986    0.10820 =
         0.03040    0.00000    0.00245    0.00000
O1    3   -0.018044    0.250000    0.354005    10.50000    0.05485    0.09357 =
         0.03361    0.00000   -0.00115    0.00000
C4    1    0.146903    0.250000    0.464622    10.50000    0.04231    0.05279 =
         0.03510    0.00000    0.00496    0.00000
C3    1    0.023307    0.250000    0.516963    10.50000    0.04195    0.05537 =
         0.03106    0.00000    0.00072    0.00000
C2    1   -0.111280    0.250000    0.488394    10.50000    0.04010    0.06652 =
         0.03760    0.00000    0.00129    0.00000
AFIX  43
H2    2   -0.189017    0.250000    0.523297    10.50000   -1.20000
AFIX   0
C10   1   -0.028988    0.250000    0.659786    10.50000    0.04090    0.06156 =
         0.03544    0.00000    0.00623    0.00000
C5    1    0.120393    0.250000    0.383523    10.50000    0.04847    0.05316 =
         0.03681    0.00000    0.00360    0.00000
O4    3   -0.155081    0.250000    0.653226    10.50000    0.04189    0.12267 =
         0.04390    0.00000    0.00525    0.00000
C11   1    0.058045    0.250000    0.734054    10.50000    0.04675    0.10500 =
         0.03312    0.00000    0.00128    0.00000
AFIX  23
H11A  2    0.119662    0.366781    0.734285    10.50000   -1.20000
H11B  2    0.119662    0.133219    0.734285    10.50000   -1.20000
AFIX   0
C9    1    0.289217    0.250000    0.490294    10.50000    0.04317    0.10350 =
         0.04319    0.00000    0.00386    0.00000
AFIX  43
H9    2    0.309642    0.250000    0.544467    10.50000   -1.20000
AFIX   0
O2    3   -0.252623    0.250000    0.372250    10.50000    0.05402    0.17264 =
         0.04965    0.00000   -0.01472    0.00000
C1    1   -0.136168    0.250000    0.403832    10.50000    0.04927    0.08414 =
         0.04017    0.00000   -0.00306    0.00000
C8    1    0.400369    0.250000    0.435756    10.50000    0.04402    0.12642 =
         0.05894    0.00000    0.01114    0.00000
AFIX  43
H8    2    0.495441    0.250000    0.453198    10.50000   -1.20000
AFIX   0
C12   1   -0.032480    0.250000    0.809053    10.50000    0.05771    0.12274 =
         0.03633    0.00000    0.00526    0.00000
AFIX 137
H12A  2   -0.099607    0.141237    0.807216    10.50000   -1.50000
H12B  2   -0.084228    0.373532    0.812879    10.50000   -1.50000
H12C  2    0.029032    0.235231    0.854589    10.50000   -1.50000
AFIX   0
C6    1    0.230957    0.250000    0.328395    10.50000    0.06537    0.07569 =
         0.03970    0.00000    0.01327    0.00000
AFIX  43
H6    2    0.211074    0.250000    0.274161    10.50000   -1.20000
AFIX   0
C7    1    0.370317    0.250000    0.355165    10.50000    0.06029    0.09084 =
         0.05499    0.00000    0.02318    0.00000
AFIX  43
H7    2    0.445657    0.250000    0.318694    10.50000   -1.20000
HKLF 4
REM  couma6 in Pnma
REM R1 =  0.0561 for   1155 Fo > 4sig(Fo)  and  0.0718 for all   1431 data
REM     98 parameters refined using      0 restraints
END
WGHT      0.0589      0.3236
REM Highest difference peak  0.238,  deepest hole -0.156,  1-sigma level  0.031
Q1    1  -0.1169  0.2500  0.4497  10.50000  0.05    0.24
Q2    1   0.1374  0.2500  0.4233  10.50000  0.05    0.20
Q3    1   0.0906  0.2500  0.4905  10.50000  0.05    0.19
Q4    1   0.3711  0.2500  0.3960  10.50000  0.05    0.17
Q5    1   0.1662  0.2500  0.7288  10.50000  0.05    0.16
Q6    1   0.1826  0.2500  0.3588  10.50000  0.05    0.15
Q7    1   0.3460  0.2500  0.4624  10.50000  0.05    0.14
Q8    1  -0.0468  0.2500  0.5031  10.50000  0.05    0.14
Q9    1   0.0349  0.2500  0.5442  10.50000  0.05    0.13
Q10   1  -0.0822  0.2500  0.3879  10.50000  0.05    0.13
Q11   1   0.0099  0.2500  0.6988  10.50000  0.05    0.13
Q12   1  -0.1107  0.1591  0.6527  11.00000  0.05    0.12
Q13   1   0.2144  0.2500  0.6706  10.50000  0.05    0.10
Q14   1  -0.2382  0.1486  0.3904  11.00000  0.05    0.10
Q15   1   0.0858  0.2500  0.3758  10.50000  0.05    0.10
Q16   1   0.0137  0.1598  0.8604  11.00000  0.05    0.10
Q17   1   0.3275  0.1514  0.5550  11.00000  0.05    0.10
Q18   1  -0.1515  0.2500  0.8064  10.50000  0.05    0.10
Q19   1  -0.1200  0.2500  0.5813  10.50000  0.05    0.09
Q20   1   0.1871  0.1951  0.4702  11.00000  0.05    0.09
Q21   1   0.2177  0.2500  0.6203  10.50000  0.05    0.09
Q22   1   0.0316  0.1538  0.5962  11.00000  0.05    0.09
Q23   1   0.0071  0.2500  0.4215  10.50000  0.05    0.09
Q24   1  -0.0796  0.4359  0.8093  11.00000  0.05    0.08
Q25   1  -0.1468  0.2181  0.5000  11.00000  0.05    0.08
;
data_global
_journal_date_recd_electronic     2013-06-07
_journal_date_accepted     2013-06-12
_journal_name_full     'Acta Crystallographica, Section E'
_journal_year     2013
_journal_volume     69
_journal_issue      7
_journal_page_first     o1125
_journal_page_last     o1126
_journal_paper_category     QO
_journal_paper_doi     10.1107/S1600536813016358
_journal_coeditor_code     ZQ2203
_publ_contact_author_name     'Bibila Mayaya Bisseyou Yvon'
_publ_contact_author_address
;
 Laboratoire de Cristallographie et Physique Mol\'eculaire,
 UFR SSMT, Universit\'e F\'elix Houphou\"et Boigny
22 BP 582 Abidjan 22, C\^ote d'Ivoire
;
_publ_contact_author_email     'bibilamayayabisseyou@yahoo.fr'
_publ_contact_author_fax     ?
_publ_contact_author_phone     '+225 07659008'
_publ_section_title
;
2-Oxo-2<i>H</i>-chromen-4-yl propionate
;
loop_
    _publ_author_name
    _publ_author_footnote
    _publ_author_address
    'Bibila Mayaya Bisseyou, Yvon' .
;
Laboratoire de Cristallographie et Physique Mol\'eculaire,
UFR SSMT, Universit\'e F\'elix Houphou\"et Boigny
22 BP 582 Abidjan 22, C\^ote d'Ivoire
;
    'Abou, Akoun' .
;
Laboratoire de Cristallographie et Physique Mol\'eculaire,
UFR SSMT, Universit\'e F\'elix Houphou\"et Boigny
22 BP 582 Abidjan 22, C\^ote d'Ivoire
;
    'Djand\'e, Abdoulaye' .
;
Laboratoire de Chimie Bio-organique et Phytochimie,
Universit\'e de Ouagadougou 03 BP 7021 Ouagadougou 03, Burkina Faso
;
    'Danger, Gr\'egoire' .
;
Laboratoire de Physique des Interactions Ioniques et Mol\'eculaire
UMR--CNRS 7345, Equipe "Spectrometrie et Dynamique Mol\'eculaire"
Centre Saint J\'er\^ome,  Universit\'e Aix-Marseille
Case 542 Avenue Escadrille Normandie Niemen F-13397
Marseille Cedex 20, France
;
    'Kakou-Yao, Rita' .
;
Laboratoire de Cristallographie et Physique Mol\'eculaire,
UFR SSMT, Universit\'e F\'elix Houphou\"et Boigny
22 BP 582 Abidjan 22, C\^ote d'Ivoire
;
