# Supplementary material for: 2-Oxo-2H-chromen-4-yl propionate
Source: Acta Crystallogr Sect E Struct Rep Online. 2013 Jun 19;69(Pt 7):o1125–6. doi: 10.1107/S1600536813016358 (PMC3770394; doi:10.1107/S1600536813016358)
Supplement: Supplementary file 2 [file e-69-o1125-Isup2.hkl]

#
# h,k,l, Fc-squared, Fo-squared, sigma(Fo-squared) and status flag
#
data_I
_shelx_title ' couma6 in Pnma'
_shelx_refln_list_code          4
_shelx_F_calc_maximum       32.95
_exptl_crystal_F_000       456.00
_reflns_d_resolution_high  0.7340
 
loop_
 _symmetry_equiv_pos_as_xyz
 'x, y, z'
 '-x+1/2, -y, z+1/2'
 'x+1/2, -y+1/2, -z+1/2'
 '-x, y+1/2, -z'
 '-x, -y, -z'
 'x-1/2, y, -z-1/2'
 '-x-1/2, y-1/2, z-1/2'
 'x, -y-1/2, z'
 
_cell_length_a     9.2834
_cell_length_b     6.7081
_cell_length_c    16.8068
_cell_angle_alpha  90.000
_cell_angle_beta   90.000
_cell_angle_gamma  90.000
 
_shelx_F_squared_multiplier     1.000
 
loop_
 _refln_index_h
 _refln_index_k
 _refln_index_l
 _refln_F_squared_calc
 _refln_F_squared_meas
 _refln_F_squared_sigma
 _refln_observed_status
   4   0   0        3.54        2.32      0.25 o
   6   0   0        0.94       -0.52      0.52 o
   8   0   0      256.55      291.80      8.76 o
  10   0   0       57.36       55.22      2.07 o
  12   0   0       12.98       14.71      1.45 o
   4   1   0      267.37      267.70      6.29 o
   6   1   0      112.61      133.40      2.94 o
   8   1   0       32.09       30.04      0.81 o
  10   1   0       62.00       62.24      1.65 o
  12   1   0       39.12       42.81      2.50 o
   2   2   0      963.30      781.64     25.43 o
   4   2   0        0.06        1.52      0.17 o
   6   2   0        1.76        5.01      0.25 o
   8   2   0      171.29      188.62      3.42 o
  10   2   0       35.90       34.49      1.04 o
  12   2   0       11.14       12.03      1.59 o
   2   3   0      375.24      328.03      6.26 o
   4   3   0       75.50       73.87      1.37 o
   6   3   0       40.59       45.55      0.96 o
   8   3   0        8.48       12.31      0.51 o
  10   3   0       27.10       23.33      0.96 o
   2   4   0      196.42      186.76      3.25 o
   4   4   0        1.13        3.55      0.24 o
   6   4   0        7.32        7.71      0.46 o
   8   4   0       65.27       65.98      1.44 o
  10   4   0        9.51        9.49      0.91 o
   2   5   0       19.89       16.18      0.57 o
   4   5   0        3.91        4.46      0.27 o
   6   5   0        4.00        2.32      0.33 o
   8   5   0        0.29        1.53      0.49 o
  10   5   0        4.52        2.04      1.18 o
   2   6   0       32.47       36.69      0.96 o
   4   6   0        4.14        4.07      0.23 o
   6   6   0        3.66        2.87      0.50 o
   8   6   0       18.50       15.44      0.96 o
   2   7   0        0.00        1.22      1.22 o
   4   7   0        0.01        0.49      0.34 o
   6   7   0        0.01        3.04      0.79 o
   2   8   0        4.14        4.31      1.47 o
   4   8   0        1.35        3.71      1.53 o
   2   0   1      104.35       85.44      2.14 o
   3   0   1        0.06       -0.12      0.12 o
   5   0   1        9.28       13.70      0.42 o
   6   0   1        0.25        0.75      0.28 o
   7   0   1      330.46      320.91      7.03 o
   8   0   1       21.89       20.01      0.68 o
   9   0   1       23.01       26.55      0.76 o
  10   0   1       13.39       10.38      0.57 o
  11   0   1       16.69       20.72      0.77 o
  12   0   1        1.00        3.09      1.16 o
   0   1   1      181.14      178.52      4.51 o
   3   1   1      691.15      671.25     10.13 o
   5   1   1       88.15       69.67      1.24 o
   6   1   1       59.20       66.57      1.02 o
   7   1   1        5.56        8.99      0.30 o
   8   1   1      388.05      390.32      5.53 o
   9   1   1       28.11       30.19      0.59 o
  10   1   1       25.87       25.54      0.54 o
  11   1   1        1.44        2.20      0.43 o
  12   1   1        0.00        1.68      0.84 o
   2   2   1       26.32       24.02      0.37 o
   3   2   1        0.03        0.16      0.09 o
   4   2   1      551.35      541.41      7.86 o
   5   2   1        6.96        9.89      0.27 o
   6   2   1        0.00        0.51      0.16 o
   7   2   1      221.89      220.54      2.98 o
   8   2   1       13.26       12.95      0.38 o
   9   2   1       11.08       13.07      0.35 o
  10   2   1       10.58        9.94      0.40 o
  11   2   1       12.42       13.76      0.68 o
  12   2   1        0.81        1.96      0.86 o
   0   3   1      206.15      184.54      4.64 o
   1   3   1      170.56      165.85      2.47 o
   2   3   1      623.44      587.21      8.90 o
   3   3   1      110.77      115.28      1.80 o
   4   3   1       10.78       14.33      0.27 o
   5   3   1       27.49       25.68      0.41 o
   6   3   1       18.78       26.28      0.43 o
   7   3   1        2.27        2.76      0.25 o
   8   3   1      167.62      173.34      2.41 o
   9   3   1        5.21        5.45      0.33 o
  10   3   1       11.85       11.66      0.53 o
  11   3   1        0.22        1.06      1.11 o
   2   4   1        0.36        1.57      0.13 o
   3   4   1        0.08        0.53      0.13 o
   4   4   1       88.60       95.14      1.36 o
   5   4   1        2.48        3.00      0.18 o
   6   4   1        0.00        0.20      0.23 o
   7   4   1       80.86       81.67      1.21 o
   8   4   1        3.00        4.16      0.30 o
   9   4   1        0.78        1.06      0.33 o
  10   4   1        4.80        4.48      0.54 o
  11   4   1        5.34        3.52      1.01 o
   0   5   1       32.98       26.84      0.61 o
   1   5   1       39.38       41.99      0.81 o
   2   5   1       71.26       72.06      1.00 o
   3   5   1        7.02        8.62      0.19 o
   4   5   1       13.96       15.15      0.35 o
   5   5   1        2.38        2.58      0.21 o
   6   5   1        1.91        3.02      0.30 o
   7   5   1        0.65        0.78      0.31 o
   8   5   1       35.23       36.60      0.94 o
   9   5   1        0.01       -0.14      0.52 o
  10   5   1        2.29        1.43      0.61 o
   1   6   1      142.83      157.00      2.69 o
   2   6   1        0.17        0.28      0.15 o
   3   6   1        0.38        0.32      0.21 o
   4   6   1        5.51        6.78      0.26 o
   5   6   1        0.57        0.39      0.17 o
   6   6   1        0.09        0.02      0.23 o
   7   6   1       20.07       19.40      0.54 o
   8   6   1        0.33       -0.13      0.39 o
   0   7   1        3.86        5.17      0.79 o
   1   7   1        8.16        7.87      0.71 o
   2   7   1        8.86        9.16      1.00 o
   3   7   1        0.51        0.56      0.18 o
   4   7   1        4.43        5.25      0.32 o
   5   7   1        0.00        0.22      0.36 o
   6   7   1        0.17        0.88      0.43 o
   7   7   1        0.20        0.08      0.88 o
   1   8   1       21.89       21.28      2.18 o
   2   8   1        0.31        0.05      1.06 o
   3   8   1        0.25       -0.26      1.12 o
   4   8   1        0.15       -1.18      1.18 o
   2   0   2      334.22      318.53      8.78 o
   3   0   2       43.10       49.95      1.28 o
   4   0   2      525.20      552.93     12.17 o
   6   0   2        2.15        3.29      0.28 o
   7   0   2       23.13       31.24      0.81 o
   8   0   2       22.78       27.12      0.81 o
   9   0   2        0.20        0.69      0.36 o
  10   0   2       40.54       36.73      0.93 o
  11   0   2        8.52       12.19      1.37 o
  12   0   2        1.71        0.77      1.14 o
   1   1   2      139.43      129.44      2.37 o
   2   1   2       99.12       85.25      1.42 o
   3   1   2       58.25       58.80      1.14 o
   4   1   2      120.71      126.88      1.76 o
   5   1   2      113.73      125.65      1.81 o
   6   1   2       16.07       13.39      0.29 o
   7   1   2       96.78       90.19      1.24 o
   8   1   2      452.12      446.35      7.46 o
   9   1   2       81.32       78.39      1.29 o
  10   1   2        2.65        2.87      0.40 o
  11   1   2        0.79        1.13      0.77 o
  12   1   2        0.05       -0.84      0.84 o
   1   2   2      372.34      343.18      6.66 o
   2   2   2       94.57       82.90      1.35 o
   3   2   2       25.25       27.37      0.48 o
   4   2   2      388.22      408.57      6.99 o
   5   2   2     1011.18     1049.16     45.44 o
   6   2   2        1.08        3.44      0.19 o
   7   2   2       23.32       28.45      0.52 o
   8   2   2       20.73       23.25      0.48 o
   9   2   2        0.92        0.81      0.31 o
  10   2   2       26.22       24.20      0.80 o
  11   2   2        5.67        4.94      0.62 o
  12   2   2        1.33        2.94      0.85 o
   1   3   2       32.52       30.02      0.50 o
   2   3   2        3.79        5.49      0.15 o
   3   3   2        1.06        1.22      0.12 o
   4   3   2       30.79       32.17      0.49 o
   5   3   2       26.30       22.92      0.38 o
   6   3   2        4.52        4.94      0.23 o
   7   3   2       44.24       47.89      0.78 o
   8   3   2      220.68      232.67      3.09 o
   9   3   2       38.19       36.92      0.72 o
  10   3   2        2.03        2.10      0.39 o
  11   3   2        0.66        1.27      0.80 o
   0   4   2      223.44      209.85      5.83 o
   1   4   2      112.37      118.04      1.93 o
   2   4   2        5.27        4.60      0.17 o
   3   4   2        2.63        1.33      0.13 o
   4   4   2      118.69      128.27      1.80 o
   5   4   2      157.21      158.70      2.23 o
   6   4   2        0.16        0.35      0.26 o
   7   4   2       12.80       12.36      0.38 o
   8   4   2       11.54       12.34      0.47 o
   9   4   2        2.25        1.74      0.35 o
  10   4   2        6.90        5.54      0.55 o
  11   4   2        1.92        1.99      1.01 o
   1   5   2        0.53        0.73      0.15 o
   2   5   2        0.02        0.63      0.15 o
   3   5   2        7.65        6.76      0.23 o
   4   5   2        4.68        3.68      0.20 o
   5   5   2        0.23        0.56      0.25 o
   6   5   2        1.71        2.46      0.28 o
   7   5   2       10.27       11.43      0.41 o
   8   5   2       60.74       62.16      1.17 o
   9   5   2        9.61        8.27      0.56 o
  10   5   2        0.92       -0.68      0.73 o
   0   6   2       38.38       33.91      0.99 o
   1   6   2       23.14       23.97      0.59 o
   2   6   2        0.03        0.42      0.21 o
   3   6   2        0.30        0.02      0.11 o
   4   6   2       18.55       20.40      0.44 o
   5   6   2       11.83       10.83      0.29 o
   6   6   2        1.08        0.37      0.24 o
   7   6   2        2.85        2.26      0.35 o
   8   6   2        3.51        3.65      0.44 o
   1   7   2        0.13        1.76      0.95 o
   2   7   2        0.17        0.33      0.24 o
   3   7   2        6.61        4.55      0.19 o
   4   7   2        0.50        0.59      0.25 o
   5   7   2        0.67        0.28      0.25 o
   6   7   2        0.60        1.57      0.43 o
   7   7   2        1.58        2.09      0.71 o
   0   8   2        7.21       11.97      1.69 o
   1   8   2        3.85        6.47      1.20 o
   2   8   2        0.09        1.21      1.61 o
   3   8   2        0.25        0.36      1.05 o
   4   8   2        2.39        2.24      1.09 o
   1   0   3      271.21      250.74      6.02 o
   2   0   3      459.93      438.54     14.90 o
   3   0   3       33.07       40.37      1.20 o
   4   0   3      533.98      543.29     13.53 o
   5   0   3      481.74      523.21     11.85 o
   6   0   3       26.49       25.35      0.72 o
   7   0   3       41.99       38.59      1.21 o
   8   0   3       10.48       12.30      0.66 o
   9   0   3        0.04        0.02      0.47 o
  10   0   3        1.85        1.43      0.61 o
  11   0   3        0.48       -1.05      1.05 o
  12   0   3        3.59        1.88      1.21 o
   1   1   3      452.97      438.51      7.27 o
   2   1   3       17.09       20.18      0.50 o
   3   1   3      376.45      371.87      6.69 o
   4   1   3      331.72      365.65      6.19 o
   5   1   3        9.96       11.79      0.32 o
   6   1   3       10.55        8.03      0.27 o
   7   1   3      309.85      295.73      4.62 o
   8   1   3      241.45      278.75      4.12 o
   9   1   3       75.63       70.76      1.47 o
  10   1   3        0.00       -0.44      0.44 o
  11   1   3        0.11        1.50      0.69 o
  12   1   3        4.24        2.28      0.87 o
   1   2   3      204.71      186.71      3.37 o
   2   2   3      235.56      225.83      3.64 o
   3   2   3        5.29        5.45      0.16 o
   4   2   3      262.44      271.81      4.17 o
   5   2   3      265.30      290.02      4.37 o
   6   2   3       13.33       14.03      0.34 o
   7   2   3       37.07       37.75      0.66 o
   8   2   3        6.82        8.53      0.36 o
   9   2   3        0.00        0.02      0.25 o
  10   2   3        1.51        1.61      0.34 o
  11   2   3        0.37        0.21      0.81 o
  12   2   3        2.47        2.66      1.02 o
   0   3   3     1085.76     1120.62     50.19 o
   1   3   3      102.15      101.20      1.44 o
   2   3   3        6.48        9.61      0.18 o
   3   3   3       30.36       30.13      0.44 o
   4   3   3      119.83      139.83      2.22 o
   5   3   3        4.88        6.97      0.23 o
   6   3   3        0.39        0.69      0.22 o
   7   3   3      179.03      186.82      2.93 o
   8   3   3       95.57      108.11      1.64 o
   9   3   3       36.22       32.69      0.73 o
  10   3   3        0.02        0.19      0.32 o
  11   3   3        0.01       -0.72      0.72 o
   1   4   3       31.62       32.71      0.55 o
   2   4   3       28.73       29.43      0.41 o
   3   4   3        0.90        0.81      0.11 o
   4   4   3       41.56       45.59      0.67 o
   5   4   3       63.61       71.52      1.11 o
   6   4   3        4.29        4.08      0.26 o
   7   4   3       19.81       22.67      0.50 o
   8   4   3        2.01        2.92      0.34 o
   9   4   3        0.04        0.09      0.34 o
  10   4   3        0.54        1.36      0.41 o
  11   4   3        0.19       -0.83      0.83 o
   0   5   3      136.46      151.54      5.13 o
   1   5   3        1.84        1.75      0.17 o
   2   5   3        0.61        0.51      0.14 o
   3   5   3        0.49        1.05      0.18 o
   4   5   3       48.59       53.60      0.75 o
   5   5   3        2.37        3.40      0.20 o
   6   5   3        0.11        0.63      0.24 o
   7   5   3       67.63       77.01      1.16 o
   8   5   3       21.28       22.21      0.60 o
   9   5   3       11.21       10.58      0.58 o
  10   5   3        0.05        0.32      0.83 o
   1   6   3        0.40        1.07      0.19 o
   2   6   3        0.08        0.20      0.19 o
   3   6   3        1.40        1.17      0.16 o
   4   6   3        3.49        3.04      0.23 o
   5   6   3        9.17       11.07      0.29 o
   6   6   3        1.96        1.79      0.23 o
   7   6   3        5.73        6.37      0.32 o
   8   6   3        0.31       -0.08      0.41 o
   9   6   3        0.04        0.32      1.28 o
   0   7   3       20.87       20.75      1.60 o
   1   7   3        0.14        0.69      0.29 o
   2   7   3        0.17       -0.29      0.29 o
   3   7   3        0.02        0.42      0.25 o
   4   7   3       13.87       12.94      0.34 o
   5   7   3        0.94        0.86      0.28 o
   6   7   3        0.07        0.16      0.58 o
   7   7   3       16.13       14.97      1.04 o
   1   8   3        0.09        6.85      3.86 o
   2   8   3        0.43        1.89      1.19 o
   3   8   3        0.39        0.79      1.39 o
   4   8   3        0.26        0.89      1.25 o
   1   0   4      427.64      377.94      9.50 o
   2   0   4        8.44       10.22      0.38 o
   3   0   4       67.83       81.81      2.11 o
   4   0   4        8.51        7.39      0.41 o
   5   0   4        5.40        2.09      0.30 o
   6   0   4        0.48       -0.21      0.26 o
   8   0   4      133.46      151.15      3.21 o
   9   0   4       11.83       14.50      0.80 o
  10   0   4       49.96       47.06      1.99 o
  11   0   4        5.41        2.91      1.05 o
  12   0   4        4.61        4.14      1.64 o
   1   1   4      227.86      215.96      3.33 o
   2   1   4      392.15      359.26      6.38 o
   4   1   4       10.26       12.04      0.32 o
   5   1   4       87.48      103.79      1.78 o
   6   1   4        0.05       -0.21      0.21 o
   7   1   4      349.42      350.14      5.00 o
   8   1   4      569.02      565.05     10.58 o
   9   1   4       25.94       23.33      0.65 o
  10   1   4        8.05        6.84      0.57 o
  11   1   4       10.67       10.01      1.02 o
  12   1   4        0.03        1.33      0.86 o
   1   2   4      292.77      266.34      3.84 o
   2   2   4        0.00       -0.03      0.10 o
   3   2   4        7.09        7.56      0.20 o
   4   2   4        0.22        0.64      0.16 o
   5   2   4        0.32        0.63      0.17 o
   6   2   4        0.06        0.31      0.18 o
   8   2   4       84.30       89.41      1.48 o
   9   2   4        8.49        9.16      0.50 o
  10   2   4       29.67       25.92      0.97 o
  11   2   4        2.47        1.62      0.82 o
  12   2   4        2.29        2.87      0.96 o
   1   3   4       16.08       13.53      0.25 o
   2   3   4       48.84       53.51      0.84 o
   3   3   4      493.49      492.14      6.38 o
   4   3   4        4.84        5.59      0.22 o
   5   3   4       43.85       45.06      0.72 o
   6   3   4        4.90        3.48      0.24 o
   7   3   4      144.33      150.76      2.32 o
   8   3   4      275.97      290.49      4.46 o
   9   3   4       11.09       10.71      0.44 o
  10   3   4        4.04        3.05      0.52 o
  11   3   4        5.69        4.23      0.66 o
   0   4   4      294.88      275.25      6.47 o
   1   4   4       59.46       54.24      0.98 o
   2   4   4        2.20        1.63      0.11 o
   3   4   4        0.01        0.28      0.11 o
   4   4   4        5.47        4.32      0.16 o
   5   4   4        2.62        3.17      0.23 o
   6   4   4        0.00       -0.15      0.25 o
   7   4   4        0.57        1.86      0.29 o
   8   4   4       21.97       20.46      0.59 o
   9   4   4        3.36        2.35      0.38 o
  10   4   4        6.74        5.98      0.60 o
  11   4   4        0.08        0.01      0.91 o
   1   5   4        0.30        0.43      0.18 o
   2   5   4        3.74        4.30      0.19 o
   3   5   4       70.33       70.40      1.03 o
   4   5   4        2.21        2.59      0.15 o
   5   5   4       11.31       10.54      0.28 o
   6   5   4        6.92        7.94      0.30 o
   7   5   4       33.76       35.80      0.65 o
   8   5   4       74.91       80.56      1.33 o
   9   5   4        2.26        2.32      0.43 o
  10   5   4        1.20        1.63      0.73 o
   0   6   4       12.49       11.67      0.60 o
   1   6   4        4.19        3.93      0.27 o
   2   6   4        0.25        0.60      0.21 o
   3   6   4        0.10        0.10      0.19 o
   4   6   4        1.63        1.03      0.22 o
   5   6   4        3.98        3.45      0.20 o
   6   6   4        0.04       -0.13      0.23 o
   7   6   4        0.21        0.85      0.24 o
   8   6   4        2.71        0.76      0.35 o
   9   6   4        0.74       -1.06      1.06 o
   1   7   4        1.40        1.53      0.16 o
   2   7   4        0.20       -0.04      0.18 o
   3   7   4        8.05        7.12      0.33 o
   4   7   4        0.50        0.50      0.21 o
   5   7   4        2.00        1.08      0.37 o
   6   7   4        3.21        3.26      0.71 o
   7   7   4        5.30        1.81      0.74 o
   0   8   4        0.19        1.07      1.36 o
   1   8   4        0.14       -0.11      0.93 o
   2   8   4        0.00        0.69      0.99 o
   3   8   4        0.02        0.18      2.43 o
   4   8   4        0.25       -1.86      1.86 o
   1   0   5      212.10      191.48      4.00 o
   3   0   5        0.72        2.49      0.25 o
   4   0   5      159.56      195.89      4.65 o
   5   0   5        3.74        3.49      0.32 o
   6   0   5       45.14       30.41      0.90 o
   7   0   5       31.53       29.02      0.91 o
   8   0   5        2.89        1.38      0.45 o
   9   0   5       22.77       25.56      0.98 o
  10   0   5        0.54        1.13      0.96 o
  11   0   5        5.39        5.69      1.09 o
  12   0   5        0.69       -1.25      1.25 o
   0   1   5      361.27      313.04      9.21 o
   1   1   5      788.15      747.28     11.24 o
   2   1   5        8.61        5.92      0.20 o
   5   1   5      140.28      147.53      2.49 o
   6   1   5      176.87      166.04      2.77 o
   7   1   5       94.19       88.13      1.86 o
   8   1   5       16.00       10.47      0.48 o
   9   1   5       69.41       64.13      1.32 o
  10   1   5        0.18        0.85      0.65 o
  11   1   5        0.00       -1.00      1.00 o
  12   1   5        0.14        0.43      0.87 o
   1   2   5       67.17       59.96      0.85 o
   2   2   5      497.24      497.70      8.83 o
   3   2   5        0.47        2.04      0.18 o
   4   2   5       90.66       91.17      1.30 o
   5   2   5        2.76        2.87      0.21 o
   6   2   5       44.55       39.55      0.72 o
   7   2   5       17.56       17.02      0.45 o
   8   2   5        2.10        1.99      0.37 o
   9   2   5       13.79       12.87      0.53 o
  10   2   5        0.79        1.47      0.56 o
  11   2   5        3.87        1.81      0.79 o
  12   2   5        0.84        8.05      1.57 o
   0   3   5       57.49       57.32      1.22 o
   1   3   5      103.54      100.27      1.38 o
   2   3   5       12.05       14.66      0.29 o
   3   3   5      470.93      485.39      6.95 o
   4   3   5      356.90      391.58      5.48 o
   5   3   5       44.38       42.86      0.77 o
   6   3   5       57.96       60.39      1.17 o
   7   3   5       63.06       62.42      1.15 o
   8   3   5        4.46        4.01      0.42 o
   9   3   5       29.87       28.89      0.77 o
  10   3   5        0.03       -0.05      0.65 o
  11   3   5        0.04        1.81      0.68 o
   1   4   5        1.77        1.62      0.11 o
   2   4   5       53.15       64.95      0.90 o
   3   4   5        4.56        5.91      0.17 o
   4   4   5       31.66       27.38      0.42 o
   5   4   5        2.48        2.94      0.21 o
   6   4   5       26.01       31.82      0.59 o
   7   4   5        4.25        4.25      0.33 o
   8   4   5        0.96        1.38      0.38 o
   9   4   5        3.38        2.57      0.44 o
  10   4   5        1.18        0.75      0.66 o
  11   4   5        1.35       -0.60      0.92 o
   0   5   5        4.54        6.25      0.51 o
   1   5   5        7.87        7.34      0.24 o
   2   5   5        2.93        4.68      0.19 o
   3   5   5       64.83       65.54      0.82 o
   4   5   5       44.76       43.10      0.61 o
   5   5   5        7.70        7.47      0.26 o
   6   5   5        9.92       12.50      0.33 o
   7   5   5       22.66       23.72      0.52 o
   8   5   5        0.71        0.40      0.34 o
   9   5   5        6.57        5.05      0.49 o
  10   5   5        0.31       -0.69      0.69 o
   1   6   5        0.76        1.02      0.26 o
   2   6   5        5.05        5.38      0.16 o
   3   6   5        3.30        3.41      0.23 o
   4   6   5        9.51        6.47      0.30 o
   5   6   5        1.81        2.06      0.21 o
   6   6   5        7.53        8.64      0.31 o
   7   6   5        0.70        0.72      0.26 o
   8   6   5        0.26       -0.47      0.47 o
   9   6   5        0.39        5.36      1.84 o
   0   7   5        0.21       -0.35      0.35 o
   1   7   5        0.51        0.88      0.28 o
   2   7   5        0.20        0.80      0.28 o
   3   7   5        6.49        6.48      0.31 o
   4   7   5        3.66        2.58      0.34 o
   5   7   5        1.13        0.75      0.43 o
   6   7   5        1.49        3.43      1.20 o
   7   7   5        4.90        2.10      0.96 o
   1   8   5        0.72        0.19      0.91 o
   2   8   5        0.32        0.02      0.96 o
   3   8   5        0.94        0.69      0.97 o
   1   0   6      278.52      248.87      5.17 o
   2   0   6       44.22       46.16      0.98 o
   3   0   6      970.77     1028.97     54.29 o
   4   0   6      820.83      850.54     19.23 o
   5   0   6      146.31      156.71      3.53 o
   6   0   6      484.94      454.31     11.68 o
   7   0   6       40.27       38.20      1.09 o
   8   0   6      132.20      124.60      3.01 o
   9   0   6        2.14        3.98      0.57 o
  10   0   6        2.12        4.05      0.98 o
  11   0   6       19.58       20.50      1.87 o
  12   0   6        1.29        4.35      1.34 o
   1   1   6       39.05       38.66      0.61 o
   3   1   6      463.63      501.77      8.20 o
   4   1   6      278.25      284.08      4.23 o
   5   1   6        5.44       12.99      0.36 o
   6   1   6      173.08      185.48      2.90 o
   7   1   6        0.99        0.83      0.31 o
   8   1   6       32.92       36.79      0.83 o
   9   1   6       33.95       25.31      0.69 o
  10   1   6        0.78       -0.60      0.60 o
  11   1   6        6.34        7.02      0.84 o
  12   1   6        1.62        3.92      1.69 o
   1   2   6      147.47      149.45      2.23 o
   2   2   6       15.87       17.44      0.35 o
   3   2   6      404.22      408.14      6.82 o
   4   2   6      457.37      494.69      6.73 o
   5   2   6       56.62       64.13      1.00 o
   6   2   6      291.60      294.40      4.74 o
   7   2   6       19.19       21.89      0.54 o
   8   2   6       90.61       89.03      1.54 o
   9   2   6        2.06        2.09      0.40 o
  10   2   6        1.88        2.40      0.65 o
  11   2   6       14.45       17.31      1.23 o
   1   3   6       16.56       15.63      0.29 o
   2   3   6      490.70      486.27      7.03 o
   3   3   6      166.30      167.34      2.54 o
   4   3   6       98.11       89.76      1.26 o
   5   3   6        2.71        3.20      0.20 o
   6   3   6       62.93       67.57      1.10 o
   7   3   6        0.93        1.37      0.31 o
   8   3   6       11.40       12.93      0.52 o
   9   3   6       16.22       10.94      0.54 o
  10   3   6        0.45       -0.68      0.68 o
  11   3   6        2.93        3.75      1.00 o
   0   4   6      496.59      526.82      9.83 o
   1   4   6       16.76       17.53      0.33 o
   2   4   6        0.02        0.47      0.13 o
   3   4   6       63.99       63.79      0.87 o
   4   4   6      118.59      141.15      1.75 o
   5   4   6        1.83        1.66      0.21 o
   6   4   6       69.93       77.82      1.18 o
   7   4   6        1.28        1.47      0.26 o
   8   4   6       29.40       29.01      0.74 o
   9   4   6        1.16        1.81      0.40 o
  10   4   6        1.05        0.51      0.47 o
   1   5   6        3.50        3.50      0.19 o
   2   5   6       62.33       62.87      1.02 o
   3   5   6       29.77       28.90      0.47 o
   4   5   6       21.49       20.96      0.37 o
   5   5   6        0.67        0.41      0.20 o
   6   5   6        6.95        6.81      0.29 o
   7   5   6        0.27        0.25      0.26 o
   8   5   6        1.09        0.76      0.30 o
   9   5   6        4.48        2.68      0.42 o
  10   5   6        0.20       -0.48      0.48 o
   0   6   6       80.42       88.55      3.60 o
   1   6   6        0.31        0.93      0.28 o
   2   6   6        1.37        1.66      0.17 o
   3   6   6       11.04       10.50      0.37 o
   4   6   6       22.81       25.68      0.52 o
   5   6   6        0.45        0.54      0.19 o
   6   6   6        8.76        9.18      0.31 o
   7   6   6        0.09       -0.25      0.25 o
   8   6   6        5.02        3.31      0.45 o
   1   7   6        0.66        0.23      0.29 o
   2   7   6        6.30        5.97      0.37 o
   3   7   6        4.20        2.47      0.33 o
   4   7   6        3.19        2.45      0.35 o
   5   7   6        0.06        0.00      0.49 o
   6   7   6        0.11        0.97      0.68 o
   7   7   6        0.04       -0.47      1.16 o
   0   8   6       11.02        4.21      1.21 o
   1   8   6        0.00       -0.46      0.92 o
   2   8   6        0.84        0.03      0.89 o
   3   8   6        1.69        6.96      1.90 o
   2   0   7     1017.81     1017.27     33.79 o
   3   0   7      283.89      276.25      7.22 o
   4   0   7       80.02       84.01      2.21 o
   5   0   7       55.46       57.10      1.31 o
   6   0   7       59.90       65.67      1.63 o
   7   0   7      212.43      189.56      3.89 o
   8   0   7      103.60      100.21      2.51 o
   9   0   7       18.79       17.04      0.84 o
  10   0   7        5.73        5.54      1.05 o
  11   0   7        9.80       12.73      1.78 o
   0   1   7        0.99        0.17      0.19 o
   1   1   7      558.50      561.08      8.43 o
   2   1   7        2.18        2.23      0.15 o
   3   1   7      591.86      639.30     11.78 o
   4   1   7       22.94       20.62      0.42 o
   5   1   7      286.65      302.33      4.28 o
   6   1   7      155.71      147.36      2.46 o
   7   1   7       16.00       18.32      0.49 o
   8   1   7      112.19      112.23      1.96 o
   9   1   7        8.04        9.35      0.48 o
  10   1   7        0.14        0.64      0.64 o
  11   1   7        5.71        5.87      1.01 o
   1   2   7      914.53      915.10     26.26 o
   2   2   7      414.26      413.55      6.36 o
   3   2   7      167.97      173.25      2.73 o
   4   2   7       28.82       26.95      0.52 o
   5   2   7       32.65       32.53      0.49 o
   6   2   7       45.42       47.57      0.76 o
   7   2   7      136.87      128.17      2.02 o
   8   2   7       69.98       65.09      1.34 o
   9   2   7       14.38       10.63      0.56 o
  10   2   7        3.97        4.40      0.79 o
  11   2   7        6.48        7.52      1.12 o
   0   3   7        0.04        1.03      0.22 o
   1   3   7       77.18       75.32      1.07 o
   2   3   7       11.99       19.58      0.38 o
   3   3   7      177.77      172.53      2.75 o
   4   3   7        4.28        6.04      0.22 o
   5   3   7       98.73      101.74      1.39 o
   6   3   7       70.39       75.87      1.20 o
   7   3   7       10.22       11.64      0.40 o
   8   3   7       46.94       47.07      0.90 o
   9   3   7        1.65        1.96      0.47 o
  10   3   7        0.54        0.49      0.50 o
  11   3   7        1.80        2.58      0.77 o
   1   4   7      218.16      232.50      2.99 o
   2   4   7       57.91       58.81      0.82 o
   3   4   7       52.91       58.19      0.85 o
   4   4   7        1.21        1.82      0.20 o
   5   4   7        8.26        8.98      0.29 o
   6   4   7       16.01       15.08      0.40 o
   7   4   7       38.64       36.85      0.69 o
   8   4   7       22.51       19.92      0.53 o
   9   4   7        6.28        3.87      0.43 o
  10   4   7        1.42        1.86      0.53 o
   0   5   7        0.01        0.46      0.19 o
   1   5   7        1.58        1.67      0.13 o
   2   5   7       17.32       21.92      0.39 o
   3   5   7       30.59       30.76      0.47 o
   4   5   7        0.84        1.82      0.19 o
   5   5   7       15.07       15.48      0.34 o
   6   5   7       14.31       16.10      0.41 o
   7   5   7        2.52        2.85      0.31 o
   8   5   7        9.05        6.43      0.42 o
   9   5   7        0.02        0.78      0.31 o
   1   6   7       37.11       38.34      0.90 o
   2   6   7        6.38        5.90      0.24 o
   3   6   7       12.01       13.58      0.40 o
   4   6   7        0.20        1.42      0.26 o
   5   6   7        1.37        2.03      0.20 o
   6   6   7        2.58        1.86      0.27 o
   7   6   7        5.77        4.57      0.39 o
   8   6   7        4.14        2.21      0.55 o
   0   7   7        0.04        1.22      0.57 o
   1   7   7        0.04       -0.39      0.39 o
   2   7   7        7.02        8.07      0.45 o
   3   7   7        3.07        2.14      0.34 o
   4   7   7        0.40        0.08      0.35 o
   5   7   7        1.30        1.56      0.54 o
   6   7   7        1.41        0.62      1.07 o
   7   7   7        0.23        1.59      1.04 o
   1   8   7        5.57        1.83      0.76 o
   2   8   7        0.38       -1.24      1.24 o
   2   0   8       82.89       75.44      1.66 o
   3   0   8      372.09      374.94      9.26 o
   4   0   8        4.70        7.76      0.41 o
   5   0   8       32.31       30.74      0.75 o
   6   0   8       13.62       13.66      0.49 o
   7   0   8       40.21       40.97      0.97 o
   8   0   8       35.08       32.86      1.38 o
   9   0   8       15.10       14.87      0.76 o
  10   0   8        0.03        0.28      1.05 o
  11   0   8       56.93       68.79      3.24 o
   1   1   8       20.06       28.28      0.50 o
   2   1   8       38.66       49.26      0.75 o
   3   1   8      350.90      346.15      6.00 o
   4   1   8      439.70      452.69      6.83 o
   5   1   8       27.92       26.71      0.49 o
   6   1   8        8.04        6.79      0.28 o
   7   1   8      179.12      185.82      2.57 o
   8   1   8       18.92       18.76      0.67 o
   9   1   8        1.46        1.86      0.44 o
  10   1   8        0.69        1.97      0.73 o
  11   1   8        2.05        1.36      1.15 o
   2   2   8       16.15       15.84      0.34 o
   3   2   8      170.08      159.67      2.46 o
   4   2   8        0.06        0.71      0.19 o
   5   2   8       17.53       18.57      0.38 o
   6   2   8        6.77        7.50      0.32 o
   7   2   8       26.95       29.09      0.59 o
   8   2   8       21.87       19.42      0.49 o
   9   2   8       11.70        7.26      0.58 o
  10   2   8        0.07        0.02      0.56 o
  11   2   8       40.13       44.11      1.47 o
   1   3   8        0.63        0.76      0.16 o
   2   3   8        0.97        0.99      0.18 o
   3   3   8       84.96       80.41      1.35 o
   4   3   8      147.46      147.27      2.11 o
   5   3   8       11.79       14.10      0.35 o
   6   3   8        4.85        4.51      0.27 o
   7   3   8       71.63       77.55      1.24 o
   8   3   8       12.75       11.53      0.46 o
   9   3   8        1.31        0.93      0.40 o
  10   3   8        0.29        1.05      0.53 o
  11   3   8        1.12        1.26      0.76 o
   0   4   8      225.88      251.85      4.54 o
   1   4   8      225.91      240.81      3.19 o
   2   4   8        1.39        1.81      0.20 o
   3   4   8       22.93       21.70      0.44 o
   4   4   8        3.97        6.34      0.25 o
   5   4   8        4.60        6.88      0.29 o
   6   4   8        0.78        2.02      0.27 o
   7   4   8        8.24        7.94      0.37 o
   8   4   8        7.28        6.49      0.42 o
   9   4   8        5.54        4.38      0.48 o
  10   4   8        0.59        1.09      0.63 o
   1   5   8        1.01        0.99      0.18 o
   2   5   8        0.03        0.07      0.17 o
   3   5   8        1.94        2.04      0.19 o
   4   5   8       27.35       29.09      0.48 o
   5   5   8        3.92        5.89      0.27 o
   6   5   8        1.12        1.01      0.27 o
   7   5   8       12.59       12.54      0.43 o
   8   5   8        4.67        2.61      0.33 o
   9   5   8        0.60        2.01      0.58 o
   0   6   8       36.75       34.42      1.25 o
   1   6   8       31.46       30.10      0.96 o
   2   6   8        3.27        2.88      0.23 o
   3   6   8        1.39        1.52      0.25 o
   4   6   8        3.73        5.22      0.21 o
   5   6   8        1.17        2.09      0.24 o
   6   6   8        0.03        0.00      0.27 o
   7   6   8        1.42        0.82      0.39 o
   8   6   8        2.01        0.02      0.63 o
   1   7   8        1.01        0.24      0.50 o
   2   7   8        0.05       -0.06      0.35 o
   3   7   8        0.98        2.09      0.39 o
   4   7   8        3.28        2.94      0.42 o
   5   7   8        1.01        1.10      1.12 o
   6   7   8        0.13       -0.42      0.93 o
   0   8   8        5.34       -1.22      1.62 o
   1   8   8        3.08       -1.48      1.48 o
   1   0   9      530.40      613.74     19.84 o
   2   0   9       75.92       69.26      1.74 o
   3   0   9        6.66        7.46      0.41 o
   4   0   9      121.47      125.46      3.45 o
   5   0   9      710.38      653.54     15.94 o
   6   0   9      173.57      159.87      3.13 o
   7   0   9        1.34        2.60      0.39 o
   8   0   9        3.02        4.02      0.50 o
   9   0   9        0.05       -0.63      0.63 o
  10   0   9       46.10       48.56      1.89 o
  11   0   9        2.41        2.81      1.09 o
   0   1   9      904.25      996.24     23.62 o
   1   1   9       10.53       11.76      0.29 o
   2   1   9       21.21       18.21      0.37 o
   3   1   9      300.28      326.45      5.48 o
   4   1   9       66.74       63.42      1.10 o
   5   1   9       60.26       53.67      0.80 o
   6   1   9       45.39       42.82      0.69 o
   7   1   9      275.56      256.65      3.63 o
   8   1   9       21.74       19.16      0.51 o
   9   1   9        0.03       -0.38      0.38 o
  10   1   9        0.08        0.48      0.54 o
  11   1   9        1.39        1.98      0.75 o
   1   2   9      264.01      289.58      4.60 o
   2   2   9       64.79       62.50      0.94 o
   3   2   9        2.53        2.13      0.20 o
   4   2   9       69.35       67.09      1.12 o
   5   2   9      438.00      429.77      5.90 o
   6   2   9      120.47      114.89      1.62 o
   7   2   9        0.38        1.02      0.29 o
   8   2   9        2.27        1.63      0.32 o
   9   2   9        0.00       -0.45      0.45 o
  10   2   9       31.04       30.72      1.03 o
  11   2   9        1.52        2.38      0.70 o
   0   3   9      262.73      286.62      6.07 o
   1   3   9        5.07        4.77      0.19 o
   2   3   9        4.99        4.14      0.20 o
   3   3   9       95.88       95.50      1.52 o
   4   3   9        2.62        2.39      0.21 o
   5   3   9       43.02       41.70      0.69 o
   6   3   9       11.41       12.82      0.39 o
   7   3   9      122.78      124.74      2.00 o
   8   3   9       10.23        9.36      0.42 o
   9   3   9        0.20       -0.43      0.43 o
  10   3   9        0.00       -0.52      0.52 o
   1   4   9       57.68       59.06      0.82 o
   2   4   9       19.45       18.44      0.38 o
   3   4   9        0.08        0.68      0.19 o
   4   4   9       19.88       21.18      0.46 o
   5   4   9      128.63      147.81      2.01 o
   6   4   9       40.55       39.46      0.69 o
   7   4   9        0.07       -0.23      0.27 o
   8   4   9        1.26        1.46      0.38 o
   9   4   9        0.19        0.10      0.44 o
  10   4   9        9.96       10.70      0.73 o
   0   5   9       35.88       38.09      0.82 o
   1   5   9        1.20        0.94      0.21 o
   2   5   9        0.01        0.04      0.17 o
   3   5   9       18.02       18.11      0.38 o
   4   5   9        4.62        6.15      0.27 o
   5   5   9       15.46       15.64      0.36 o
   6   5   9        1.08        2.34      0.30 o
   7   5   9       27.67       24.70      0.59 o
   8   5   9        2.67        1.80      0.37 o
   9   5   9        0.34        0.19      0.48 o
   1   6   9       10.06        9.85      0.37 o
   2   6   9        2.54        2.01      0.24 o
   3   6   9        0.84        1.18      0.30 o
   4   6   9        4.31        4.77      0.22 o
   5   6   9       23.76       28.55      0.51 o
   6   6   9        7.65        6.90      0.39 o
   7   6   9        0.27       -0.28      0.43 o
   8   6   9        0.51       -0.23      0.40 o
   0   7   9        3.35        3.72      0.85 o
   1   7   9        0.19        1.56      0.56 o
   2   7   9        0.42        0.32      0.38 o
   3   7   9        3.07        3.46      0.43 o
   4   7   9        4.50        5.39      0.57 o
   5   7   9        2.90        1.33      0.89 o
   6   7   9        0.06       -0.18      1.04 o
   0   0  10       88.84       81.57      2.75 o
   1   0  10      148.38      130.18      3.47 o
   2   0  10        0.01        0.08      0.23 o
   3   0  10       28.56       25.88      0.71 o
   4   0  10       10.00       10.95      0.50 o
   5   0  10      345.77      351.93      7.72 o
   6   0  10      124.00      137.38      2.74 o
   7   0  10        5.91        5.85      0.45 o
   8   0  10       19.97       19.63      0.75 o
   9   0  10       13.35       12.47      0.95 o
  10   0  10       12.40       11.39      1.01 o
  11   0  10        0.38        1.50      1.08 o
   1   1  10       36.05       40.62      0.72 o
   2   1  10      144.40      139.69      2.02 o
   3   1  10       83.81       73.59      1.45 o
   4   1  10       87.37       86.97      1.49 o
   5   1  10      176.86      162.27      2.56 o
   6   1  10       24.10       20.35      0.50 o
   7   1  10       71.34       58.53      0.97 o
   8   1  10       33.22       26.04      0.67 o
   9   1  10        0.19       -0.04      0.45 o
  10   1  10        0.16        0.50      0.60 o
  11   1  10        2.38        2.21      0.65 o
   0   2  10       43.78       45.93      1.07 o
   1   2  10       56.94       51.82      0.83 o
   2   2  10        0.29       -0.17      0.17 o
   3   2  10       13.57       14.50      0.40 o
   4   2  10        9.42        9.55      0.34 o
   5   2  10      237.52      246.28      3.76 o
   6   2  10       77.54       82.89      1.26 o
   7   2  10        1.20        1.53      0.30 o
   8   2  10       10.74        8.81      0.40 o
   9   2  10        7.93        7.10      0.49 o
  10   2  10        9.25       10.62      0.67 o
  11   2  10        0.62        3.28      0.96 o
   1   3  10       26.06       28.83      0.51 o
   2   3  10       48.01       49.19      0.78 o
   3   3  10       50.17       48.82      0.83 o
   4   3  10       48.33       53.38      0.94 o
   5   3  10       91.61       97.05      1.48 o
   6   3  10       14.09       14.37      0.38 o
   7   3  10       37.42       31.83      0.70 o
   8   3  10       17.32       14.39      0.55 o
   9   3  10        0.19        0.04      0.45 o
  10   3  10        0.00        0.66      0.61 o
   0   4  10        5.14        5.85      0.32 o
   1   4  10        2.99        4.12      0.21 o
   2   4  10        0.75        0.53      0.22 o
   3   4  10        1.89        2.21      0.24 o
   4   4  10        6.01        8.33      0.34 o
   5   4  10       86.58       89.92      1.35 o
   6   4  10       21.93       23.08      0.51 o
   7   4  10        0.42        0.21      0.34 o
   8   4  10        1.65        0.94      0.42 o
   9   4  10        2.00        1.92      0.53 o
   1   5  10        7.19        7.19      0.27 o
   2   5  10        3.30        2.93      0.23 o
   3   5  10       17.63       19.59      0.41 o
   4   5  10       14.21       15.44      0.41 o
   5   5  10       25.15       30.19      0.53 o
   6   5  10        6.51        7.04      0.35 o
   7   5  10       11.26        8.19      0.49 o
   8   5  10        5.22        3.38      0.54 o
   9   5  10        0.08       -0.38      0.58 o
   0   6  10        0.14        0.56      0.39 o
   1   6  10        0.03        0.62      0.19 o
   2   6  10        0.21        0.46      0.21 o
   3   6  10        0.22        0.56      0.18 o
   4   6  10        2.11        3.76      0.25 o
   5   6  10       21.30       19.88      0.49 o
   6   6  10        3.59        2.82      0.39 o
   7   6  10        0.95        1.66      0.52 o
   1   7  10        1.50        0.43      0.57 o
   2   7  10        0.01       -0.53      0.53 o
   3   7  10        4.54        5.73      0.60 o
   4   7  10        2.67        3.62      0.77 o
   5   7  10        4.62        7.71      1.34 o
   1   0  11        5.19        2.95      0.27 o
   2   0  11        1.75        1.27      0.27 o
   3   0  11       33.64       25.41      0.81 o
   4   0  11       10.80       11.53      0.53 o
   5   0  11      185.93      177.46      4.70 o
   6   0  11       39.94       31.32      0.93 o
   7   0  11        7.32        3.96      0.52 o
   8   0  11        6.69        7.89      0.56 o
   9   0  11        8.19        7.52      0.85 o
  10   0  11        1.24        1.33      0.93 o
  11   0  11        0.11       -0.79      1.22 o
   0   1  11      147.08      154.98      3.20 o
   1   1  11       49.67       39.82      0.67 o
   2   1  11      258.08      254.95      3.88 o
   3   1  11      204.93      180.03      2.84 o
   4   1  11      212.73      224.12      3.98 o
   5   1  11      518.43      550.86      9.11 o
   6   1  11        2.67        0.47      0.28 o
   7   1  11       62.51       55.53      1.02 o
   8   1  11        4.85        4.17      0.34 o
   9   1  11        0.04       -0.45      0.45 o
  10   1  11        7.90        7.96      0.71 o
  11   1  11        0.49        1.51      1.26 o
   1   2  11        0.33       -0.01      0.21 o
   2   2  11        0.57        0.41      0.20 o
   3   2  11       23.96       21.61      0.49 o
   4   2  11        3.17        3.83      0.30 o
   5   2  11      121.74      125.81      1.79 o
   6   2  11       34.53       30.06      0.55 o
   7   2  11        4.35        4.65      0.35 o
   8   2  11        3.97        4.36      0.43 o
   9   2  11        6.80        7.86      0.61 o
  10   2  11        1.49        1.85      0.59 o
   0   3  11       60.25       65.23      1.39 o
   1   3  11        5.74        6.33      0.25 o
   2   3  11       72.76       77.93      1.18 o
   3   3  11       86.15       91.16      1.49 o
   4   3  11      119.07      132.57      2.27 o
   5   3  11      215.17      224.93      3.18 o
   6   3  11        1.15        0.85      0.25 o
   7   3  11       33.38       31.08      0.72 o
   8   3  11        2.39        1.31      0.40 o
   9   3  11        0.12       -0.56      0.56 o
  10   3  11        2.88        2.17      0.66 o
   1   4  11        0.27        0.53      0.20 o
   2   4  11        0.49        0.68      0.26 o
   3   4  11        6.31        7.58      0.33 o
   4   4  11        0.13       -0.22      0.33 o
   5   4  11       31.65       35.05      0.65 o
   6   4  11       21.90       20.63      0.51 o
   7   4  11        1.12        1.66      0.37 o
   8   4  11        1.09        2.07      0.48 o
   9   4  11        3.46        4.06      0.55 o
   0   5  11       17.91       16.91      0.52 o
   1   5  11        0.37        0.17      0.27 o
   2   5  11        7.71        8.43      0.30 o
   3   5  11       22.13       26.12      0.50 o
   4   5  11       42.29       46.65      0.76 o
   5   5  11       50.09       48.85      0.74 o
   6   5  11        0.22       -0.31      0.31 o
   7   5  11        9.80        9.15      0.47 o
   8   5  11        0.94       -0.02      0.55 o
   1   6  11        0.13        0.21      0.18 o
   2   6  11        0.61        0.73      0.21 o
   3   6  11        0.31        1.05      0.23 o
   4   6  11        1.18        0.70      0.27 o
   5   6  11        3.12        2.51      0.36 o
   6   6  11        8.96        9.73      0.59 o
   7   6  11        0.23        0.91      0.57 o
   0   7  11        4.80        4.96      1.04 o
   1   7  11        0.87        1.14      0.72 o
   2   7  11        0.44        0.85      0.55 o
   3   7  11        4.01        3.77      0.81 o
   4   7  11       10.08       10.30      1.35 o
   5   7  11        8.01        4.44      1.42 o
   0   0  12      275.97      264.12      7.82 o
   1   0  12       80.42       81.77      1.69 o
   2   0  12       83.51       85.67      1.73 o
   3   0  12      438.41      460.96     10.46 o
   4   0  12        4.03        3.28      0.44 o
   5   0  12       21.02       16.30      0.71 o
   6   0  12        3.48        2.43      0.40 o
   7   0  12        0.11       -0.44      0.44 o
   8   0  12       15.19       12.84      0.81 o
   9   0  12       10.89       11.64      1.00 o
  10   0  12        0.21        0.47      0.95 o
   1   1  12      127.47      120.61      1.86 o
   2   1  12      221.98      210.54      2.89 o
   3   1  12      524.98      549.46      9.21 o
   4   1  12      110.76      108.37      1.84 o
   5   1  12      228.83      245.89      4.01 o
   6   1  12      100.45       87.78      1.47 o
   7   1  12       54.25       46.29      0.92 o
   8   1  12       11.45       11.96      0.60 o
   9   1  12        0.64       -0.02      0.50 o
  10   1  12       21.34       24.48      0.92 o
   0   2  12      183.73      192.97      4.24 o
   1   2  12       47.61       49.14      0.80 o
   2   2  12       44.36       43.75      0.71 o
   3   2  12      271.98      295.68      4.71 o
   4   2  12       10.50        9.80      0.36 o
   5   2  12       11.43        9.83      0.38 o
   6   2  12        1.00        1.32      0.23 o
   7   2  12        0.05        0.30      0.32 o
   8   2  12        9.00        9.64      0.55 o
   9   2  12        8.57        6.83      0.58 o
  10   2  12        0.12       -0.05      0.62 o
   1   3  12       45.35       43.61      0.70 o
   2   3  12      121.62      125.62      1.83 o
   3   3  12      232.32      250.65      4.05 o
   4   3  12       38.73       40.57      0.78 o
   5   3  12      103.82      103.05      1.76 o
   6   3  12       53.53       44.32      0.74 o
   7   3  12       22.81       20.89      0.63 o
   8   3  12        6.93        8.68      0.51 o
   9   3  12        0.13        0.32      0.55 o
   0   4  12       58.53       63.05      1.37 o
   1   4  12        9.87        9.36      0.31 o
   2   4  12        9.02        7.44      0.36 o
   3   4  12       74.20       84.54      1.39 o
   4   4  12       17.16       18.58      0.45 o
   5   4  12        1.11        0.57      0.30 o
   6   4  12        0.02        0.37      0.27 o
   7   4  12        0.05        0.57      0.36 o
   8   4  12        2.11        2.07      0.51 o
   9   4  12        3.87        3.07      0.66 o
   1   5  12       11.30       11.96      0.36 o
   2   5  12       40.43       43.19      0.79 o
   3   5  12       61.20       65.16      0.97 o
   4   5  12        5.50        6.57      0.36 o
   5   5  12       28.25       25.32      0.54 o
   6   5  12       16.30       12.35      0.46 o
   7   5  12        4.78        3.75      0.48 o
   8   5  12        2.59        2.81      0.63 o
   0   6  12        9.10        9.47      0.51 o
   1   6  12        0.61        1.40      0.30 o
   2   6  12        1.55        1.17      0.26 o
   3   6  12       10.89       11.65      0.40 o
   4   6  12        9.47        8.74      0.45 o
   5   6  12        0.10        0.23      0.59 o
   6   6  12        0.14       -0.61      0.61 o
   1   7  12        1.83        1.95      0.60 o
   2   7  12        9.34        8.69      0.63 o
   3   7  12       11.23        7.90      0.70 o
   4   7  12        0.35       -0.29      1.25 o
   1   0  13      359.85      383.63      7.19 o
   2   0  13       81.38       80.33      1.60 o
   3   0  13      366.40      329.16      6.14 o
   4   0  13       28.83       24.31      0.88 o
   5   0  13       82.72       63.76      1.64 o
   6   0  13        2.42        1.14      0.53 o
   7   0  13        0.93        0.09      0.42 o
   8   0  13        0.40        0.60      0.66 o
   9   0  13       15.69       20.35      1.33 o
  10   0  13        1.40        1.14      1.23 o
   0   1  13      258.60      261.22      6.09 o
   1   1  13       21.51       23.96      0.47 o
   2   1  13      467.68      477.45      6.65 o
   3   1  13      163.46      177.84      2.82 o
   4   1  13      105.98      104.59      2.05 o
   5   1  13       64.09       59.43      1.07 o
   6   1  13        7.79        8.11      0.27 o
   7   1  13       30.24       33.71      0.81 o
   8   1  13        0.98        2.09      0.50 o
   9   1  13       36.83       44.60      1.27 o
  10   1  13        0.35        1.20      0.68 o
   1   2  13      196.15      202.22      3.24 o
   2   2  13       53.37       53.78      0.92 o
   3   2  13      274.02      257.73      3.99 o
   4   2  13       20.25       16.88      0.47 o
   5   2  13       58.45       53.81      0.96 o
   6   2  13        1.22        1.17      0.29 o
   7   2  13        1.15        0.42      0.37 o
   8   2  13        0.26       -0.52      0.52 o
   9   2  13       10.65       12.35      0.70 o
  10   2  13        0.72        0.96      1.53 o
   0   3  13       73.02       78.02      1.65 o
   1   3  13       18.38       20.25      0.46 o
   2   3  13      237.55      240.63      3.33 o
   3   3  13       76.70       80.01      1.28 o
   4   3  13       49.60       49.95      0.95 o
   5   3  13       29.72       26.58      0.60 o
   6   3  13        0.64        1.41      0.30 o
   7   3  13        9.65       11.82      0.55 o
   8   3  13        0.93       -0.20      0.46 o
   9   3  13       20.42       23.78      0.96 o
   1   4  13       40.37       40.01      0.67 o
   2   4  13       17.41       18.92      0.49 o
   3   4  13      113.57      113.22      1.75 o
   4   4  13        7.78        6.51      0.34 o
   5   4  13       20.28       22.00      0.52 o
   6   4  13        0.09        0.76      0.33 o
   7   4  13        1.27        2.28      0.47 o
   8   4  13        0.08        0.28      0.55 o
   0   5  13        8.08        8.65      0.47 o
   1   5  13        9.51       10.47      0.39 o
   2   5  13       66.98       69.93      1.14 o
   3   5  13       21.78       20.73      0.46 o
   4   5  13       14.04       13.07      0.48 o
   5   5  13        7.75        5.31      0.38 o
   6   5  13        0.24        0.52      0.34 o
   7   5  13        1.00        1.49      0.54 o
   1   6  13        3.97        3.75      0.38 o
   2   6  13        3.49        4.08      0.32 o
   3   6  13       27.75       25.21      0.76 o
   4   6  13        2.02        1.33      0.53 o
   5   6  13        4.10        5.93      0.61 o
   6   6  13        0.01        0.03      0.75 o
   0   7  13        0.57        0.11      0.48 o
   1   7  13        3.10        2.71      0.59 o
   2   7  13       11.39        7.29      0.64 o
   3   7  13        4.57        3.76      1.09 o
   0   0  14        9.79       11.97      0.69 o
   1   0  14       19.59       30.94      0.86 o
   2   0  14        6.12        8.91      0.47 o
   3   0  14      585.58      563.70     15.65 o
   4   0  14        9.20        9.05      0.61 o
   5   0  14        0.72        1.12      0.47 o
   6   0  14        5.14        6.04      0.32 o
   7   0  14        6.68        5.47      0.66 o
   8   0  14        3.15        3.12      0.72 o
   9   0  14       14.83       17.38      1.27 o
   1   1  14      391.40      406.46      5.43 o
   2   1  14      464.42      437.98      6.39 o
   3   1  14       76.51       69.81      1.16 o
   4   1  14        1.12        1.29      0.30 o
   5   1  14       42.02       37.64      0.85 o
   6   1  14        0.64        0.11      0.33 o
   7   1  14        2.45        2.85      0.46 o
   8   1  14        1.02        0.73      0.48 o
   9   1  14       29.89       31.39      1.16 o
   0   2  14        3.36        4.79      0.41 o
   1   2  14        7.25       11.21      0.39 o
   2   2  14        6.65        8.34      0.37 o
   3   2  14      372.12      365.85      5.75 o
   4   2  14        7.14        7.82      0.37 o
   5   2  14        0.43        0.57      0.29 o
   6   2  14        2.83        2.97      0.30 o
   7   2  14        5.97        6.26      0.48 o
   8   2  14        1.50        0.48      0.54 o
   9   2  14        8.32        9.01      0.75 o
   1   3  14      166.65      169.12      2.52 o
   2   3  14      216.89      221.99      3.10 o
   3   3  14       46.93       43.87      0.84 o
   4   3  14        0.56        0.67      0.30 o
   5   3  14       25.20       23.66      0.62 o
   6   3  14        1.00        0.99      0.32 o
   7   3  14        0.90        1.39      0.42 o
   8   3  14        0.25       -0.22      0.57 o
   9   3  14       12.45       12.96      0.93 o
   0   4  14        0.13       -0.38      0.38 o
   1   4  14        0.02        0.29      0.29 o
   2   4  14        5.14        4.65      0.35 o
   3   4  14      109.63      114.24      1.83 o
   4   4  14        4.14        5.60      0.38 o
   5   4  14        0.32        0.41      0.35 o
   6   4  14        0.41        0.02      0.42 o
   7   4  14        3.61        3.76      0.50 o
   8   4  14        0.07       -0.32      0.72 o
   1   5  14       41.73       40.23      0.73 o
   2   5  14       56.56       56.11      1.00 o
   3   5  14       16.45       14.53      0.54 o
   4   5  14        0.26        0.69      0.36 o
   5   5  14        7.93        6.67      0.44 o
   6   5  14        0.98        1.48      0.51 o
   7   5  14        0.04        0.64      0.69 o
   0   6  14        1.41        0.97      0.47 o
   1   6  14        0.46        1.31      0.37 o
   2   6  14        2.03        2.24      0.40 o
   3   6  14       19.22       17.19      0.83 o
   4   6  14        1.89        2.57      0.70 o
   5   6  14        0.27       -0.61      0.61 o
   1   7  14        7.35        2.88      0.74 o
   2   7  14        9.95        5.37      1.31 o
   1   0  15      477.65      465.80      9.78 o
   2   0  15      175.72      154.32      3.58 o
   3   0  15       18.24       19.07      0.75 o
   4   0  15       19.36       18.36      0.79 o
   5   0  15        5.77        5.91      0.64 o
   6   0  15        6.45        4.60      0.35 o
   7   0  15        3.42        4.17      0.65 o
   8   0  15        1.32        4.05      0.82 o
   9   0  15        4.98        8.30      1.06 o
   0   1  15       22.48       27.90      0.78 o
   1   1  15       39.98       43.87      0.78 o
   2   1  15        3.50        2.75      0.32 o
   3   1  15        3.62        4.54      0.36 o
   4   1  15        0.33        0.59      0.38 o
   5   1  15       63.85       57.87      1.23 o
   6   1  15        1.24        1.50      0.33 o
   7   1  15        0.99        1.06      0.53 o
   8   1  15        1.98        1.97      0.59 o
   9   1  15        0.00        1.36      0.74 o
   1   2  15      306.22      296.51      4.02 o
   2   2  15      129.90      118.77      1.72 o
   3   2  15       12.47       13.39      0.47 o
   4   2  15       12.05       11.04      0.50 o
   5   2  15        2.48        2.55      0.35 o
   6   2  15        2.57        1.32      0.40 o
   7   2  15        1.67        3.17      0.53 o
   8   2  15        0.72        1.82      0.60 o
   9   2  15        3.52        4.73      0.82 o
   0   3  15       12.77       15.43      0.60 o
   1   3  15       16.00       18.09      0.47 o
   2   3  15        0.01       -0.33      0.33 o
   3   3  15        0.92        1.58      0.31 o
   4   3  15        0.00        0.17      0.34 o
   5   3  15       20.42       18.67      0.59 o
   6   3  15        0.16        0.23      0.36 o
   7   3  15        0.37        0.81      0.52 o
   8   3  15        0.75        1.27      0.73 o
   1   4  15       92.93       95.04      1.49 o
   2   4  15       56.51       52.51      0.91 o
   3   4  15        4.94        5.07      0.39 o
   4   4  15        3.32        3.69      0.40 o
   5   4  15        0.12       -0.18      0.43 o
   6   4  15        0.01        0.98      0.44 o
   7   4  15        0.07        1.01      0.51 o
   0   5  15        5.63        5.03      0.49 o
   1   5  15        4.48        4.65      0.38 o
   2   5  15        0.84        1.22      0.40 o
   3   5  15        0.05        0.58      0.45 o
   4   5  15        0.19       -0.42      0.42 o
   5   5  15        1.66        1.11      0.40 o
   6   5  15        0.03        1.93      0.52 o
   1   6  15       16.34       14.42      0.82 o
   2   6  15       15.44       13.88      0.75 o
   3   6  15        1.36       -0.46      0.70 o
   4   6  15        0.53        2.43      0.85 o
   0   0  16       91.02       86.78      2.83 o
   1   0  16        7.82        5.61      0.47 o
   2   0  16       50.50       42.38      1.18 o
   3   0  16        0.66        1.13      0.49 o
   4   0  16       21.32       20.63      0.91 o
   5   0  16       12.79       10.94      0.71 o
   6   0  16       75.11       85.15      2.98 o
   7   0  16        0.11       -0.15      0.75 o
   8   0  16        2.63        3.04      0.88 o
   9   0  16       28.07       26.00      2.70 o
   1   1  16        9.00        9.85      0.39 o
   2   1  16        0.14        0.96      0.33 o
   3   1  16      112.90      113.70      1.89 o
   4   1  16       43.71       43.67      1.00 o
   5   1  16        1.42        0.50      0.39 o
   6   1  16       12.13       13.77      0.67 o
   7   1  16        7.53        7.43      0.62 o
   8   1  16       15.17       12.26      0.77 o
   0   2  16       71.25       68.10      1.57 o
   1   2  16        7.88        6.30      0.37 o
   2   2  16       31.10       28.61      0.63 o
   3   2  16        1.36        1.16      0.37 o
   4   2  16       10.72       11.30      0.50 o
   5   2  16        7.86        8.35      0.47 o
   6   2  16       50.24       55.10      1.36 o
   7   2  16        0.07        0.90      0.57 o
   8   2  16        1.30        1.50      0.63 o
   1   3  16        1.34        1.98      0.33 o
   2   3  16        0.01       -0.28      0.35 o
   3   3  16       51.66       50.23      1.00 o
   4   3  16       13.16       13.04      0.49 o
   5   3  16        0.95        0.31      0.38 o
   6   3  16        4.31        5.09      0.53 o
   7   3  16        3.80        2.76      0.60 o
   8   3  16        6.74        3.35      0.74 o
   0   4  16       31.69       31.60      1.11 o
   1   4  16        6.04        4.97      0.40 o
   2   4  16        8.34        8.31      0.46 o
   3   4  16        2.07        1.37      0.36 o
   4   4  16        1.14        1.36      0.50 o
   5   4  16        2.11        1.87      0.43 o
   6   4  16       16.92       18.69      0.75 o
   7   4  16        0.02       -0.74      0.74 o
   1   5  16        0.04        0.67      0.38 o
   2   5  16        0.00       -0.01      0.41 o
   3   5  16       10.95        8.89      0.58 o
   4   5  16        0.93        0.79      0.47 o
   5   5  16        0.44        2.17      0.52 o
   0   6  16        7.87        9.59      1.78 o
   1   6  16        2.83        1.97      0.95 o
   2   6  16        1.34        0.88      0.98 o
   3   6  16        1.31        1.07      1.16 o
   1   0  17       61.25       55.19      1.35 o
   2   0  17       36.69       26.48      0.95 o
   3   0  17        2.14        2.20      0.48 o
   4   0  17        9.33        7.95      0.68 o
   5   0  17       31.30       39.24      1.70 o
   6   0  17        1.48        3.04      0.86 o
   7   0  17        4.54        5.87      0.93 o
   8   0  17        0.05        0.06      0.99 o
   0   1  17       42.41       38.63      1.11 o
   1   1  17       29.45       29.85      0.68 o
   2   1  17        4.78        4.43      0.36 o
   3   1  17        3.05        2.34      0.43 o
   4   1  17        1.75        1.16      0.41 o
   5   1  17        1.64        2.89      0.56 o
   6   1  17       32.17       33.21      1.07 o
   7   1  17        1.51        1.78      0.60 o
   8   1  17        1.25        2.93      0.73 o
   1   2  17       38.90       35.97      0.74 o
   2   2  17       28.80       21.56      0.54 o
   3   2  17        1.88        2.32      0.42 o
   4   2  17        4.39        3.85      0.46 o
   5   2  17       21.85       27.36      1.00 o
   6   2  17        0.68        1.48      0.56 o
   7   2  17        3.74        5.58      0.75 o
   8   2  17        0.16        1.27      0.81 o
   0   3  17       11.91       11.09      0.63 o
   1   3  17       13.96       12.91      0.46 o
   2   3  17        0.65        1.38      0.36 o
   3   3  17        0.72        0.47      0.39 o
   4   3  17        1.23        0.96      0.40 o
   5   3  17        1.96        3.00      0.60 o
   6   3  17       14.58       17.31      0.86 o
   7   3  17        0.32        0.58      0.56 o
   1   4  17       10.15       10.46      0.50 o
   2   4  17       13.82       10.97      0.53 o
   3   4  17        1.21        1.78      0.44 o
   4   4  17        0.25        0.24      0.50 o
   5   4  17        8.28        9.18      0.63 o
   6   4  17        0.02       -0.51      0.61 o
   0   5  17        0.68        1.92      0.62 o
   1   5  17        3.45        4.55      0.57 o
   2   5  17        0.01        0.22      0.50 o
   3   5  17        0.06        0.62      0.56 o
   4   5  17        0.39        1.05      0.46 o
   1   6  17        1.19        0.18      0.48 o
   0   0  18        3.26        1.67      0.62 o
   1   0  18        5.87        6.11      0.51 o
   2   0  18       25.02       25.13      1.05 o
   3   0  18        1.51        2.29      0.66 o
   4   0  18        2.63        3.79      0.93 o
   5   0  18        0.63        0.87      0.87 o
   6   0  18       14.03       16.84      0.99 o
   7   0  18        7.10        9.69      1.11 o
   1   1  18        0.33        0.29      0.33 o
   2   1  18        1.39        0.42      0.39 o
   3   1  18        9.13        7.74      0.52 o
   4   1  18        0.39        0.20      0.48 o
   5   1  18       16.01       18.00      0.83 o
   6   1  18        0.00        0.17      0.67 o
   7   1  18        1.07        1.65      0.70 o
   0   2  18        1.30        1.74      0.58 o
   1   2  18        2.86        2.17      0.40 o
   2   2  18       16.77       15.81      0.64 o
   3   2  18        2.28        1.34      0.48 o
   4   2  18        1.30        2.04      0.65 o
   5   2  18        0.41        0.98      0.61 o
   6   2  18       10.63       13.60      0.84 o
   7   2  18        6.03        7.29      0.82 o
   1   3  18        0.31       -0.39      0.39 o
   2   3  18        0.49        1.48      0.48 o
   3   3  18        4.77        4.42      0.51 o
   4   3  18        0.15        0.55      0.55 o
   5   3  18        9.35        8.27      0.82 o
   6   3  18        0.15        1.36      0.79 o
   0   4  18        0.01        0.55      0.82 o
   1   4  18        0.49        0.66      0.45 o
   2   4  18        5.06        4.35      0.53 o
   3   4  18        2.86        1.90      0.49 o
   4   4  18        0.13        0.51      0.50 o
   5   4  18        0.09        0.16      0.60 o
   1   5  18        0.20        0.27      0.54 o
   2   5  18        0.08        0.24      0.57 o
   3   5  18        1.32        1.43      0.41 o
   1   0  19       14.17       12.83      0.94 o
   2   0  19        0.00        0.45      0.82 o
   3   0  19        1.25        2.80      0.86 o
   4   0  19        1.57        0.37      0.75 o
   5   0  19        1.23        1.16      0.91 o
   6   0  19        0.01       -0.19      1.07 o
   7   0  19        9.66        9.55      1.67 o
   0   1  19       21.26       20.58      1.08 o
   1   1  19        3.38        5.78      0.60 o
   2   1  19       38.06       33.69      1.11 o
   3   1  19       49.93       57.67      1.57 o
   4   1  19        2.67        2.91      0.67 o
   5   1  19        0.08        0.82      0.62 o
   6   1  19       71.87       77.09      2.05 o
   1   2  19        9.53        8.92      0.68 o
   2   2  19        0.00        1.76      0.66 o
   3   2  19        1.02       -0.71      0.71 o
   4   2  19        0.99        1.30      0.59 o
   5   2  19        1.01        1.03      0.65 o
   6   2  19        0.04        1.31      0.71 o
   0   3  19        6.20        3.07      0.74 o
   1   3  19        2.56        2.27      0.47 o
   2   3  19       20.25       18.52      0.78 o
   3   3  19       21.86       25.21      1.02 o
   4   3  19        2.13        3.65      0.73 o
   5   3  19        0.06        1.32      0.70 o
   1   4  19        2.98        1.36      0.45 o
   2   4  19        0.00        0.01      0.52 o
   3   4  19        0.58        1.06      0.66 o
   4   4  19        0.23        0.18      0.62 o
   0   5  19        0.37        0.98      1.32 o
   1   5  19        1.17        1.14      0.57 o
   0   0  20       24.46       25.58      2.04 o
   1   0  20       26.34       28.04      1.42 o
   2   0  20       32.16       34.42      1.77 o
   3   0  20        4.64        7.89      0.91 o
   4   0  20       11.15       12.92      1.13 o
   5   0  20       45.95       50.16      1.75 o
   1   1  20       16.47       16.44      0.76 o
   2   1  20       51.90       70.74      1.86 o
   3   1  20        4.18        4.94      0.67 o
   4   1  20        4.73        6.20      0.64 o
   5   1  20       67.14       74.09      1.91 o
   6   1  20        1.11        0.08      1.24 o
   0   2  20       15.72       18.58      1.41 o
   1   2  20       15.84       16.67      0.87 o
   2   2  20       20.19       22.88      0.93 o
   3   2  20        2.60        3.01      0.70 o
   4   2  20        7.00        8.58      0.74 o
   5   2  20       31.61       30.81      1.14 o
   1   3  20        8.93        7.85      0.68 o
   2   3  20       27.25       34.19      1.19 o
   3   3  20        3.24        3.95      0.59 o
   4   3  20        1.71        2.38      0.68 o
   0   4  20        3.75        4.00      0.91 o
   1   4  20        3.54        3.12      0.74 o
   2   4  20        5.34        5.22      0.74 o
   1   0  21        3.45        1.25      0.84 o
   2   0  21        8.33       12.03      1.30 o
   3   0  21        0.05        0.24      0.94 o
   4   0  21        3.04        3.73      1.28 o
   0   1  21        6.03        4.68      1.03 o
   1   1  21        1.03        1.69      0.66 o
   2   1  21        1.29       -0.08      0.67 o
   3   1  21        6.97        7.55      0.76 o
   4   1  21        5.79        7.85      0.81 o
   1   2  21        1.55        1.46      0.64 o
   2   2  21        7.06       10.03      0.81 o
   3   2  21        0.04        0.95      0.68 o
   4   2  21        2.42        2.47      0.96 o
   0   3  21        3.40        2.37      1.15 o
   1   3  21        1.28        2.91      0.70 o
   2   3  21        0.11       -0.04      0.85 o
   0   0  22        0.36        2.68      1.40 o
   1   0  22        7.25        8.24      1.20 o
   2   0  22        0.16        0.94      1.01 o
   3   0  22       52.42       50.84      2.30 o
   1   1  22        3.10        3.94      0.77 o
   2   1  22        1.10        1.35      0.72 o
   3   1  22       15.92       15.48      1.28 o
   0   2  22        0.03        0.90      0.90 o
   1   2  22        6.93        8.57      1.03 o
   2   2  22        0.28        0.75      0.89 o
 
